# Supplementary material for: ﻿On nine ground spiders from Xishuangbanna, China (Araneae, Gnaphosidae), including two new genera and seven new species
Source: Zookeys. 2023 Aug 8;1174:141–74. doi: 10.3897/zookeys.1174.106340 (PMC10838569; doi:10.3897/zookeys.1174.106340)
Supplement: XML Treatment for Allomicythus [file zookeys.1174.106340-treatment1.xml]

<!DOCTYPE tp:taxon-treatment
  PUBLIC "-//TaxonX//DTD Taxonomic Treatment Publishing DTD v0 20100105//EN" "tax-treatment-NSO.dtd">
<tp:taxon-treatment xmlns:tp="http://www.plazi.org/taxpub"><tp:treatment-meta><kwd-group><label>Taxon classification</label><kwd>
                <named-content content-type="kingdom">Animalia</named-content>
              </kwd><kwd>
                <named-content content-type="order">Araneae</named-content>
              </kwd><kwd>
                <named-content content-type="family">Gnaphosidae</named-content>
              </kwd></kwd-group><mixed-citation publication-type="journal"><person-group><name><surname>Lin</surname><given-names>YeJie</given-names></name><name><surname>Li</surname><given-names>Shuqiang</given-names></name></person-group><article-title>﻿On nine ground spiders from Xishuangbanna, China (<tp:taxon-name><tp:taxon-name-part taxon-name-part-type="order">Araneae</tp:taxon-name-part></tp:taxon-name>, <tp:taxon-name><tp:taxon-name-part taxon-name-part-type="family">Gnaphosidae</tp:taxon-name-part></tp:taxon-name>), including two new genera and seven new species</article-title><source>Zookeys</source><day>08</day><month>08</month><year>2023</year><volume>1174</volume><fpage>141</fpage><lpage>174</lpage><pub-id pub-id-type="doi">10.3897/zookeys.1174.106340</pub-id></mixed-citation></tp:treatment-meta><tp:nomenclature><label>﻿Genus</label><tp:taxon-name>
              <object-id xmlns:xlink="http://www.w3.org/1999/xlink" content-type="arpha" xlink:type="simple">8D1D1F25-5319-5D5B-95DF-1B0D57EB263D</object-id>
              <tp:taxon-name-part taxon-name-part-type="genus" reg="Allomicythus">Allomicythus</tp:taxon-name-part>
            </tp:taxon-name><tp:taxon-authority>Ono, 2009</tp:taxon-authority></tp:nomenclature><tp:treatment-sec sec-type="type species" id="SECID0EXIAC"><title>Type species.</title><p><italic><tp:taxon-name><tp:taxon-name-part taxon-name-part-type="genus" reg="Allomicythus">Allomicythus</tp:taxon-name-part><tp:taxon-name-part taxon-name-part-type="species" reg="kamurai">kamurai</tp:taxon-name-part></tp:taxon-name></italic> Ono, 2009, from Vietnam.</p></tp:treatment-sec><tp:treatment-sec sec-type="diagnosis" id="SECID0EIJAC"><title>Diagnosis.</title><p>See <xref ref-type="bibr" rid="B9">Ono (2009)</xref>.</p></tp:treatment-sec><tp:treatment-sec sec-type="comments" id="SECID0ESJAC"><title>Comments.</title><p>This genus belongs to the subfamily <tp:taxon-name><tp:taxon-name-part taxon-name-part-type="subfamily">Echeminae</tp:taxon-name-part></tp:taxon-name> Simon, 1893, includes two species: <italic><tp:taxon-name><tp:taxon-name-part taxon-name-part-type="genus" reg="Allomicythus">Allomicythus</tp:taxon-name-part><tp:taxon-name-part taxon-name-part-type="species" reg="kamurai">kamurai</tp:taxon-name-part></tp:taxon-name></italic> and <italic><tp:taxon-name><tp:taxon-name-part taxon-name-part-type="genus" reg="Allomicythus">A.</tp:taxon-name-part><tp:taxon-name-part taxon-name-part-type="species" reg="suochao">suochao</tp:taxon-name-part></tp:taxon-name></italic> sp. nov.</p></tp:treatment-sec><tp:treatment-sec sec-type="distribution" id="SECID0ETKAC"><title>Distribution.</title><p>China and Vietnam.</p></tp:treatment-sec><ref-list><ref id="B9"><mixed-citation xmlns:xlink="http://www.w3.org/1999/xlink" xlink:type="simple"><person-group><name name-style="western"><surname>Ono</surname><given-names>H</given-names></name></person-group> (<year>2009</year>) <article-title>Three new spiders of the family <tp:taxon-name><tp:taxon-name-part taxon-name-part-type="family">Clubionidae</tp:taxon-name-part></tp:taxon-name>, <tp:taxon-name><tp:taxon-name-part taxon-name-part-type="family">Liocranidae</tp:taxon-name-part></tp:taxon-name> and <tp:taxon-name><tp:taxon-name-part taxon-name-part-type="family">Gnaphosidae</tp:taxon-name-part></tp:taxon-name> (<tp:taxon-name><tp:taxon-name-part taxon-name-part-type="class">Arachnida</tp:taxon-name-part></tp:taxon-name>, <tp:taxon-name><tp:taxon-name-part taxon-name-part-type="order">Araneae</tp:taxon-name-part></tp:taxon-name>) from Vietnam. Bulletin of the National Museum of Nature and Science.</article-title><source>Series A, Zoology</source><volume>35</volume>: <fpage>1</fpage>–<lpage>8</lpage>.</mixed-citation></ref></ref-list></tp:taxon-treatment>
