# Supplementary material for: ﻿On nine ground spiders from Xishuangbanna, China (Araneae, Gnaphosidae), including two new genera and seven new species
Source: Zookeys. 2023 Aug 8;1174:141–74. doi: 10.3897/zookeys.1174.106340 (PMC10838569; doi:10.3897/zookeys.1174.106340)
Supplement: XML Treatment for Allomicythus kamurai [file zookeys.1174.106340-treatment2.xml]

<!DOCTYPE tp:taxon-treatment
  PUBLIC "-//TaxonX//DTD Taxonomic Treatment Publishing DTD v0 20100105//EN" "tax-treatment-NSO.dtd">
<tp:taxon-treatment xmlns:tp="http://www.plazi.org/taxpub"><tp:treatment-meta><kwd-group><label>Taxon classification</label><kwd>
                <named-content content-type="kingdom">Animalia</named-content>
              </kwd><kwd>
                <named-content content-type="order">Araneae</named-content>
              </kwd><kwd>
                <named-content content-type="family">Gnaphosidae</named-content>
              </kwd></kwd-group><mixed-citation publication-type="journal"><person-group><name><surname>Lin</surname><given-names>YeJie</given-names></name><name><surname>Li</surname><given-names>Shuqiang</given-names></name></person-group><article-title>﻿On nine ground spiders from Xishuangbanna, China (<tp:taxon-name><tp:taxon-name-part taxon-name-part-type="order">Araneae</tp:taxon-name-part></tp:taxon-name>, <tp:taxon-name><tp:taxon-name-part taxon-name-part-type="family">Gnaphosidae</tp:taxon-name-part></tp:taxon-name>), including two new genera and seven new species</article-title><source>Zookeys</source><day>08</day><month>08</month><year>2023</year><volume>1174</volume><fpage>141</fpage><lpage>174</lpage><pub-id pub-id-type="doi">10.3897/zookeys.1174.106340</pub-id></mixed-citation></tp:treatment-meta><tp:nomenclature><label>﻿</label><tp:taxon-name>
              <object-id xmlns:xlink="http://www.w3.org/1999/xlink" content-type="arpha" xlink:type="simple">A501B67B-A17E-5191-A239-39F70EB059DF</object-id>
              <tp:taxon-name-part taxon-name-part-type="genus" reg="Allomicythus">Allomicythus</tp:taxon-name-part>
              <tp:taxon-name-part taxon-name-part-type="species" reg="kamurai">kamurai</tp:taxon-name-part>
            </tp:taxon-name><tp:taxon-authority>Ono, 2009</tp:taxon-authority><xref ref-type="fig" rid="F1">Figs 1A–C</xref><xref ref-type="fig" rid="F4">, 4A</xref><tp:nomenclature-citation-list><tp:nomenclature-citation><tp:taxon-name>
                  <tp:taxon-name-part taxon-name-part-type="genus" reg="Allomicythus">Allomicythus</tp:taxon-name-part>
                  <tp:taxon-name-part taxon-name-part-type="species" reg="kamurai">kamurai</tp:taxon-name-part>
                </tp:taxon-name><comment>Ono, 2009: 6, figs 11–19.</comment></tp:nomenclature-citation></tp:nomenclature-citation-list></tp:nomenclature><tp:treatment-sec sec-type="type material" id="SECID0ESMAC"><title>Type material.</title><p><bold><italic>Holotype</italic></bold>: ♀ (NSMT-Ar8351), Vietnam: Phu Quoc Island, Duong Dong, 40 m, 19.III.2009, H. Ono leg., not examined.</p></tp:treatment-sec><tp:treatment-sec sec-type="material" id="SECID0E4MAC"><title>Other material examined.</title><p>3♂1♀ (<named-content xmlns:xlink="http://www.w3.org/1999/xlink" content-type="dwc:institutional_code" xlink:title="Institute of Zoology, Chinese Academy of Sciences" xlink:href="http://grbio.org/institution/institute-zoology-chinese-academy-sciences" xlink:type="simple">IZCAS</named-content>-Ar44427–Ar44430), China, Yunnan: Menglun Town: Xishuangbanna Botanical Garden, <named-content xmlns:xlink="http://www.w3.org/1999/xlink" content-type="dwc:verbatimCoordinates" xlink:type="simple"><named-content content-type="geo-json" specific-use="{&#34;type&#34;:&#34;Point&#34;,&#34;coordinates&#34;:[101.270900,21.910767]}" id="NCID0EKNAC" xlink:type="simple">21.910767°N, 101.2709°</named-content></named-content>E, ca 572 m, 1–15.V.2007, rubber-tea plantation, fogging. Guo Zheng leg.</p></tp:treatment-sec><tp:treatment-sec sec-type="diagnosis" id="SECID0EPNAC"><title>Diagnosis.</title><p>The male can be distinguished from <italic><tp:taxon-name><tp:taxon-name-part taxon-name-part-type="genus" reg="Allomicythus">Allomicythus</tp:taxon-name-part><tp:taxon-name-part taxon-name-part-type="species" reg="suochao">suochao</tp:taxon-name-part></tp:taxon-name></italic> sp. nov. by the absence of tegular apophysis and conductor (Fig. <xref ref-type="fig" rid="F1">1B, C</xref>) [vs present (Fig. <xref ref-type="fig" rid="F2">2B, C</xref>)]. The female can be distinguished from <italic><tp:taxon-name><tp:taxon-name-part taxon-name-part-type="genus" reg="Allomicythus">A.</tp:taxon-name-part><tp:taxon-name-part taxon-name-part-type="species" reg="suochao">suochao</tp:taxon-name-part></tp:taxon-name></italic> sp. nov. by the absence of a pair of lateral pockets of epigyne and spermatheca as long as the diameter of the bursa (see <xref ref-type="bibr" rid="B9">Ono 2009</xref>: figs 18, 19) [vs lateral pockets present and spermatheca almost twice as long as the diameter of bursa (Fig. <xref ref-type="fig" rid="F3">3</xref>)].</p><fig id="F1" position="float" orientation="portrait"><object-id xmlns:xlink="http://www.w3.org/1999/xlink" content-type="doi" xlink:type="simple">10.3897/zookeys.1174.106340.figure1</object-id><object-id xmlns:xlink="http://www.w3.org/1999/xlink" content-type="arpha" xlink:type="simple">B2F9AF23-2CF9-52CE-B243-6263E6A17322</object-id><label>Figure 1.</label><caption><p><italic><tp:taxon-name><tp:taxon-name-part taxon-name-part-type="genus" reg="Allomicythus">Allomicythus</tp:taxon-name-part><tp:taxon-name-part taxon-name-part-type="species" reg="kamurai">kamurai</tp:taxon-name-part></tp:taxon-name></italic>, male <bold>A</bold> prolateral view <bold>B</bold> ventral view <bold>C</bold> retrolateral view. Abbreviations: E = embolus, <abbrev xmlns:xlink="http://www.w3.org/1999/xlink" xlink:title="retro-proximal cymbial outgrowth" id="ABBRID0EUPAC" xlink:type="simple">RPO</abbrev> = retro-proximal cymbial outgrowth, <abbrev xmlns:xlink="http://www.w3.org/1999/xlink" xlink:title="retrolateral tibial apophysis" id="ABBRID0EYPAC" xlink:type="simple">RTA</abbrev> = retrolateral tibial apophysis, <abbrev xmlns:xlink="http://www.w3.org/1999/xlink" xlink:title="sperm duct" id="ABBRID0E3PAC" xlink:type="simple">SD</abbrev> = sperm duct, <abbrev xmlns:xlink="http://www.w3.org/1999/xlink" xlink:title="subtegulum" id="ABBRID0EBAAE" xlink:type="simple">ST</abbrev> = subtegulum.</p></caption><graphic xmlns:xlink="http://www.w3.org/1999/xlink" xlink:href="zookeys-1174-141_article-106340__-g001.jpg" position="float" orientation="portrait" xlink:type="simple" id="oo_889698.jpg"><uri content-type="original_file" xlink:type="simple">https://binary.pensoft.net/fig/889698</uri></graphic></fig><fig id="F2" position="float" orientation="portrait"><object-id xmlns:xlink="http://www.w3.org/1999/xlink" content-type="doi" xlink:type="simple">10.3897/zookeys.1174.106340.figure2</object-id><object-id xmlns:xlink="http://www.w3.org/1999/xlink" content-type="arpha" xlink:type="simple">85D617C3-E704-5A5F-89D3-3EEA92CAF3B9</object-id><label>Figure 2.</label><caption><p><italic><tp:taxon-name><tp:taxon-name-part taxon-name-part-type="genus" reg="Allomicythus">Allomicythus</tp:taxon-name-part><tp:taxon-name-part taxon-name-part-type="species" reg="suochao">suochao</tp:taxon-name-part></tp:taxon-name></italic> sp. nov., holotype male <bold>A</bold> prolateral view <bold>B</bold> ventral view <bold>C</bold> retrolateral view. Abbreviations: C = conductor, E = embolus, <abbrev xmlns:xlink="http://www.w3.org/1999/xlink" xlink:title="retrolateral tibial apophysis" id="ABBRID0EDBAE" xlink:type="simple">RTA</abbrev> = retrolateral tibial apophysis, <abbrev xmlns:xlink="http://www.w3.org/1999/xlink" xlink:title="sperm duct" id="ABBRID0EHBAE" xlink:type="simple">SD</abbrev> = sperm duct, <abbrev xmlns:xlink="http://www.w3.org/1999/xlink" xlink:title="subtegulum" id="ABBRID0ELBAE" xlink:type="simple">ST</abbrev> = subtegulum, <abbrev xmlns:xlink="http://www.w3.org/1999/xlink" xlink:title="tegular apophysis" id="ABBRID0EPBAE" xlink:type="simple">TA</abbrev> = tegular apophysis.</p></caption><graphic xmlns:xlink="http://www.w3.org/1999/xlink" xlink:href="zookeys-1174-141_article-106340__-g002.jpg" position="float" orientation="portrait" xlink:type="simple" id="oo_889699.jpg"><uri content-type="original_file" xlink:type="simple">https://binary.pensoft.net/fig/889699</uri></graphic></fig><fig id="F3" position="float" orientation="portrait"><object-id xmlns:xlink="http://www.w3.org/1999/xlink" content-type="doi" xlink:type="simple">10.3897/zookeys.1174.106340.figure3</object-id><object-id xmlns:xlink="http://www.w3.org/1999/xlink" content-type="arpha" xlink:type="simple">5D6410C8-B344-56D9-A1B4-AF2E18848FE7</object-id><label>Figure 3.</label><caption><p><italic><tp:taxon-name><tp:taxon-name-part taxon-name-part-type="genus" reg="Allomicythus">Allomicythus</tp:taxon-name-part><tp:taxon-name-part taxon-name-part-type="species" reg="suochao">suochao</tp:taxon-name-part></tp:taxon-name></italic> sp. nov., paratype female <bold>A</bold> epigyne, ventral view <bold>B</bold> vulva, dorsal view. Abbreviations: B = bursa, <abbrev xmlns:xlink="http://www.w3.org/1999/xlink" xlink:title="copulatory duct" id="ABBRID0EPCAE" xlink:type="simple">CD</abbrev> = copulatory duct, <abbrev xmlns:xlink="http://www.w3.org/1999/xlink" xlink:title="copulatory opening" id="ABBRID0ETCAE" xlink:type="simple">CO</abbrev> = copulatory opening, <abbrev xmlns:xlink="http://www.w3.org/1999/xlink" xlink:title="fertilization duct" id="ABBRID0EXCAE" xlink:type="simple">FD</abbrev> = fertilization duct, P = pocket, S = spermatheca.</p></caption><graphic xmlns:xlink="http://www.w3.org/1999/xlink" xlink:href="zookeys-1174-141_article-106340__-g003.jpg" position="float" orientation="portrait" xlink:type="simple" id="oo_889700.jpg"><uri content-type="original_file" xlink:type="simple">https://binary.pensoft.net/fig/889700</uri></graphic></fig></tp:treatment-sec><tp:treatment-sec sec-type="description" id="SECID0EADAE"><title>Description.</title><p><bold>Male</bold> (<named-content xmlns:xlink="http://www.w3.org/1999/xlink" content-type="dwc:institutional_code" xlink:title="Institute of Zoology, Chinese Academy of Sciences" xlink:href="http://grbio.org/institution/institute-zoology-chinese-academy-sciences" xlink:type="simple">IZCAS</named-content>-Ar44427) (Fig. <xref ref-type="fig" rid="F4">4A</xref>). Total length 3.40; carapace 1.04 long, 1.22 wide, opisthosoma 1.86 long, 1.03 wide. Eye sizes and interdistances: <abbrev xmlns:xlink="http://www.w3.org/1999/xlink" xlink:title="anterior median eye" id="ABBRID0EQDAE" xlink:type="simple">AME</abbrev> 0.07, <abbrev xmlns:xlink="http://www.w3.org/1999/xlink" xlink:title="anterior lateral eye" id="ABBRID0EUDAE" xlink:type="simple">ALE</abbrev> 0.07, <abbrev xmlns:xlink="http://www.w3.org/1999/xlink" xlink:title="posterior median eye" id="ABBRID0EYDAE" xlink:type="simple">PME</abbrev> 0.06, <abbrev xmlns:xlink="http://www.w3.org/1999/xlink" xlink:title="posterior lateral eye" id="ABBRID0E3DAE" xlink:type="simple">PLE</abbrev> 0.06, <abbrev xmlns:xlink="http://www.w3.org/1999/xlink" xlink:title="anterior median eye" id="ABBRID0EAEAE" xlink:type="simple">AME</abbrev>–<abbrev xmlns:xlink="http://www.w3.org/1999/xlink" xlink:title="anterior median eye" id="ABBRID0EEEAE" xlink:type="simple">AME</abbrev> 0.01, <abbrev xmlns:xlink="http://www.w3.org/1999/xlink" xlink:title="anterior median eye" id="ABBRID0EIEAE" xlink:type="simple">AME</abbrev>–<abbrev xmlns:xlink="http://www.w3.org/1999/xlink" xlink:title="anterior lateral eye" id="ABBRID0EMEAE" xlink:type="simple">ALE</abbrev> 0.01, <abbrev xmlns:xlink="http://www.w3.org/1999/xlink" xlink:title="posterior median eye" id="ABBRID0EQEAE" xlink:type="simple">PME</abbrev>–<abbrev xmlns:xlink="http://www.w3.org/1999/xlink" xlink:title="posterior median eye" id="ABBRID0EUEAE" xlink:type="simple">PME</abbrev> 0.05, <abbrev xmlns:xlink="http://www.w3.org/1999/xlink" xlink:title="posterior median eye" id="ABBRID0EYEAE" xlink:type="simple">PME</abbrev>–<abbrev xmlns:xlink="http://www.w3.org/1999/xlink" xlink:title="posterior lateral eye" id="ABBRID0E3EAE" xlink:type="simple">PLE</abbrev> 0.02, <abbrev xmlns:xlink="http://www.w3.org/1999/xlink" xlink:title="anterior median eye" id="ABBRID0EAFAE" xlink:type="simple">AME</abbrev>–<abbrev xmlns:xlink="http://www.w3.org/1999/xlink" xlink:title="posterior median eye" id="ABBRID0EEFAE" xlink:type="simple">PME</abbrev> 0.04, <abbrev xmlns:xlink="http://www.w3.org/1999/xlink" xlink:title="anterior lateral eye" id="ABBRID0EIFAE" xlink:type="simple">ALE</abbrev>–<abbrev xmlns:xlink="http://www.w3.org/1999/xlink" xlink:title="posterior lateral eye" id="ABBRID0EMFAE" xlink:type="simple">PLE</abbrev> 0.01. Anterior eye row slightly recurved, posterior eye row procurved. Chelicerae with three promarginal teeth. Tarsus and metatarsus in Leg I and II with scopula ventrally. Leg measurements: I 3.15 (0.96, 1.14, 0.60, 0.45), II 3.07 (0.93, 1.10, 0.60, 0.44), III 2.65 (0.72, 0.89, 0.60, 0.44), IV 3.76 (0.96, 1.28, 0.97, 0.55). Opisthosoma oval, with dorsal scutum 1/5 the length of the opisthosoma, venter brown. Spinnerets yellow-brown.</p><fig id="F4" position="float" orientation="portrait"><object-id xmlns:xlink="http://www.w3.org/1999/xlink" content-type="doi" xlink:type="simple">10.3897/zookeys.1174.106340.figure4</object-id><object-id xmlns:xlink="http://www.w3.org/1999/xlink" content-type="arpha" xlink:type="simple">4D632343-145F-5B25-A9EC-93B92D19A0F9</object-id><label>Figure 4.</label><caption><p><italic><tp:taxon-name><tp:taxon-name-part taxon-name-part-type="genus" reg="Allomicythus">Allomicythus</tp:taxon-name-part><tp:taxon-name-part taxon-name-part-type="species" reg="kamurai">kamurai</tp:taxon-name-part></tp:taxon-name></italic> (<bold>A</bold>) and <italic><tp:taxon-name><tp:taxon-name-part taxon-name-part-type="genus" reg="Allomicythus">A.</tp:taxon-name-part><tp:taxon-name-part taxon-name-part-type="species" reg="suochao">suochao</tp:taxon-name-part></tp:taxon-name></italic> sp. nov., habitus (<bold>B</bold>, <bold>C</bold>), dorsal view. <bold>A</bold> male <bold>B</bold> male holotype <bold>C</bold> female paratype.</p></caption><graphic xmlns:xlink="http://www.w3.org/1999/xlink" xlink:href="zookeys-1174-141_article-106340__-g004.jpg" position="float" orientation="portrait" xlink:type="simple" id="oo_889701.jpg"><uri content-type="original_file" xlink:type="simple">https://binary.pensoft.net/fig/889701</uri></graphic></fig><p>Palp (Fig. <xref ref-type="fig" rid="F1">1A–C</xref>). Tibia almost as long as patella. Retrolateral tibial apophysis (<abbrev xmlns:xlink="http://www.w3.org/1999/xlink" xlink:title="retrolateral tibial apophysis" id="ABBRID0EFHAE" xlink:type="simple">RTA</abbrev>) long and straight, almost as long as tibia, terminal slightly curved. Cymbium almost 3× longer than wide, with retro-proximal cymbial outgrowth (<abbrev xmlns:xlink="http://www.w3.org/1999/xlink" xlink:title="retro-proximal cymbial outgrowth" id="ABBRID0EJHAE" xlink:type="simple">RPO</abbrev>). Subtegulum (<abbrev xmlns:xlink="http://www.w3.org/1999/xlink" xlink:title="subtegulum" id="ABBRID0ENHAE" xlink:type="simple">ST</abbrev>) almost oval in prolateral view and unobvious in ventral view. Tegulum almost oblong. Tegular apophysis (<abbrev xmlns:xlink="http://www.w3.org/1999/xlink" xlink:title="tegular apophysis" id="ABBRID0ERHAE" xlink:type="simple">TA</abbrev>) and conductor (C) absent. Embolus (E) helically twisted, almost coiled two turns.</p><p><bold>Female.</bold> See <xref ref-type="bibr" rid="B9">Ono (2009)</xref>.</p></tp:treatment-sec><tp:treatment-sec sec-type="distribution" id="SECID0E4HAE"><title>Distribution.</title><p>Vietnam, China (Yunnan).</p></tp:treatment-sec><tp:treatment-sec sec-type="notes" id="SECID0ECIAE"><title>Notes.</title><p>The male is described here for the first time.</p></tp:treatment-sec><ref-list><ref id="B9"><mixed-citation xmlns:xlink="http://www.w3.org/1999/xlink" xlink:type="simple"><person-group><name name-style="western"><surname>Ono</surname><given-names>H</given-names></name></person-group> (<year>2009</year>) <article-title>Three new spiders of the family <tp:taxon-name><tp:taxon-name-part taxon-name-part-type="family">Clubionidae</tp:taxon-name-part></tp:taxon-name>, <tp:taxon-name><tp:taxon-name-part taxon-name-part-type="family">Liocranidae</tp:taxon-name-part></tp:taxon-name> and <tp:taxon-name><tp:taxon-name-part taxon-name-part-type="family">Gnaphosidae</tp:taxon-name-part></tp:taxon-name> (<tp:taxon-name><tp:taxon-name-part taxon-name-part-type="class">Arachnida</tp:taxon-name-part></tp:taxon-name>, <tp:taxon-name><tp:taxon-name-part taxon-name-part-type="order">Araneae</tp:taxon-name-part></tp:taxon-name>) from Vietnam. Bulletin of the National Museum of Nature and Science.</article-title><source>Series A, Zoology</source><volume>35</volume>: <fpage>1</fpage>–<lpage>8</lpage>.</mixed-citation></ref></ref-list></tp:taxon-treatment>
