# Supplementary material for: ﻿On nine ground spiders from Xishuangbanna, China (Araneae, Gnaphosidae), including two new genera and seven new species
Source: Zookeys. 2023 Aug 8;1174:141–74. doi: 10.3897/zookeys.1174.106340 (PMC10838569; doi:10.3897/zookeys.1174.106340)
Supplement: XML Treatment for Hongkongia [file zookeys.1174.106340-treatment4.xml]

<!DOCTYPE tp:taxon-treatment
  PUBLIC "-//TaxonX//DTD Taxonomic Treatment Publishing DTD v0 20100105//EN" "tax-treatment-NSO.dtd">
<tp:taxon-treatment xmlns:tp="http://www.plazi.org/taxpub"><tp:treatment-meta><kwd-group><label>Taxon classification</label><kwd>
                <named-content content-type="kingdom">Animalia</named-content>
              </kwd><kwd>
                <named-content content-type="order">Araneae</named-content>
              </kwd><kwd>
                <named-content content-type="family">Gnaphosidae</named-content>
              </kwd></kwd-group><mixed-citation publication-type="journal"><person-group><name><surname>Lin</surname><given-names>YeJie</given-names></name><name><surname>Li</surname><given-names>Shuqiang</given-names></name></person-group><article-title>﻿On nine ground spiders from Xishuangbanna, China (<tp:taxon-name><tp:taxon-name-part taxon-name-part-type="order">Araneae</tp:taxon-name-part></tp:taxon-name>, <tp:taxon-name><tp:taxon-name-part taxon-name-part-type="family">Gnaphosidae</tp:taxon-name-part></tp:taxon-name>), including two new genera and seven new species</article-title><source>Zookeys</source><day>08</day><month>08</month><year>2023</year><volume>1174</volume><fpage>141</fpage><lpage>174</lpage><pub-id pub-id-type="doi">10.3897/zookeys.1174.106340</pub-id></mixed-citation></tp:treatment-meta><tp:nomenclature><label>﻿Genus</label><tp:taxon-name>
              <object-id xmlns:xlink="http://www.w3.org/1999/xlink" content-type="arpha" xlink:type="simple">9BDA4BCD-837C-5327-93B1-B2D60D4CB758</object-id>
              <tp:taxon-name-part taxon-name-part-type="genus" reg="Hongkongia">Hongkongia</tp:taxon-name-part>
            </tp:taxon-name><tp:taxon-authority>Song &amp; Zhu, 1998</tp:taxon-authority></tp:nomenclature><tp:treatment-sec sec-type="type species" id="SECID0EXTAE"><title>Type species.</title><p><italic><tp:taxon-name><tp:taxon-name-part taxon-name-part-type="genus" reg="Hongkongia">Hongkongia</tp:taxon-name-part><tp:taxon-name-part taxon-name-part-type="species" reg="wuae">wuae</tp:taxon-name-part></tp:taxon-name></italic> Song &amp; Zhu, 1998, from China.</p></tp:treatment-sec><tp:treatment-sec sec-type="diagnosis" id="SECID0EIUAE"><title>Diagnosis.</title><p>See <xref ref-type="bibr" rid="B15">Song and Zhu (1998)</xref>.</p></tp:treatment-sec><tp:treatment-sec sec-type="comments" id="SECID0ESUAE"><title>Comments.</title><p>This genus belongs to the subfamily <tp:taxon-name><tp:taxon-name-part taxon-name-part-type="subfamily">Echeminae</tp:taxon-name-part></tp:taxon-name> Simon, 1893, includes six species: <italic><tp:taxon-name><tp:taxon-name-part taxon-name-part-type="genus" reg="Hongkongia">Hongkongia</tp:taxon-name-part><tp:taxon-name-part taxon-name-part-type="species" reg="caeca">caeca</tp:taxon-name-part></tp:taxon-name></italic> Deeleman-Reinhold, 2001, <italic><tp:taxon-name><tp:taxon-name-part taxon-name-part-type="genus" reg="Hongkongia">H.</tp:taxon-name-part><tp:taxon-name-part taxon-name-part-type="species" reg="incincta">incincta</tp:taxon-name-part></tp:taxon-name></italic> (Simon, 1907), <italic><tp:taxon-name><tp:taxon-name-part taxon-name-part-type="genus" reg="Hongkongia">H.</tp:taxon-name-part><tp:taxon-name-part taxon-name-part-type="species" reg="liutang">liutang</tp:taxon-name-part></tp:taxon-name></italic> sp. nov., <italic><tp:taxon-name><tp:taxon-name-part taxon-name-part-type="genus" reg="Hongkongia">H.</tp:taxon-name-part><tp:taxon-name-part taxon-name-part-type="species" reg="reptrix">reptrix</tp:taxon-name-part></tp:taxon-name></italic> Deeleman-Reinhold, 2001, <italic><tp:taxon-name><tp:taxon-name-part taxon-name-part-type="genus" reg="Hongkongia">H.</tp:taxon-name-part><tp:taxon-name-part taxon-name-part-type="species" reg="songi">songi</tp:taxon-name-part></tp:taxon-name></italic> Zhang, Zhu &amp; Tso, 2009 and <italic><tp:taxon-name><tp:taxon-name-part taxon-name-part-type="genus" reg="Hongkongia">H.</tp:taxon-name-part><tp:taxon-name-part taxon-name-part-type="species" reg="wuae">wuae</tp:taxon-name-part></tp:taxon-name></italic> Song &amp; Zhu, 1998.</p></tp:treatment-sec><tp:treatment-sec sec-type="distribution" id="SECID0E6WAE"><title>Distribution.</title><p>Africa and Asia.</p></tp:treatment-sec><ref-list><ref id="B15"><mixed-citation xmlns:xlink="http://www.w3.org/1999/xlink" xlink:type="simple"><person-group><name name-style="western"><surname>Song</surname><given-names>D</given-names></name><name name-style="western"><surname>Zhu</surname><given-names>M</given-names></name></person-group> (<year>1998</year>) <article-title>A new genus and two new species of Hong Kong spiders (<tp:taxon-name><tp:taxon-name-part taxon-name-part-type="family">Gnaphosidae</tp:taxon-name-part></tp:taxon-name>, <tp:taxon-name><tp:taxon-name-part taxon-name-part-type="family">Corinnidae</tp:taxon-name-part></tp:taxon-name>).</article-title><source>Journal of Hebei Normal University (Natural Science)</source><volume>22</volume>: <fpage>104</fpage>–<lpage>108</lpage>.</mixed-citation></ref></ref-list></tp:taxon-treatment>
