# Supplementary material for: ﻿On nine ground spiders from Xishuangbanna, China (Araneae, Gnaphosidae), including two new genera and seven new species
Source: Zookeys. 2023 Aug 8;1174:141–74. doi: 10.3897/zookeys.1174.106340 (PMC10838569; doi:10.3897/zookeys.1174.106340)
Supplement: XML Treatment for Hongkongia liutang [file zookeys.1174.106340-treatment5.xml]

<!DOCTYPE tp:taxon-treatment
  PUBLIC "-//TaxonX//DTD Taxonomic Treatment Publishing DTD v0 20100105//EN" "tax-treatment-NSO.dtd">
<tp:taxon-treatment xmlns:tp="http://www.plazi.org/taxpub"><tp:treatment-meta><kwd-group><label>Taxon classification</label><kwd>
                <named-content content-type="kingdom">Animalia</named-content>
              </kwd><kwd>
                <named-content content-type="order">Araneae</named-content>
              </kwd><kwd>
                <named-content content-type="family">Gnaphosidae</named-content>
              </kwd></kwd-group><mixed-citation publication-type="journal"><person-group><name><surname>Lin</surname><given-names>YeJie</given-names></name><name><surname>Li</surname><given-names>Shuqiang</given-names></name></person-group><article-title>﻿On nine ground spiders from Xishuangbanna, China (<tp:taxon-name><tp:taxon-name-part taxon-name-part-type="order">Araneae</tp:taxon-name-part></tp:taxon-name>, <tp:taxon-name><tp:taxon-name-part taxon-name-part-type="family">Gnaphosidae</tp:taxon-name-part></tp:taxon-name>), including two new genera and seven new species</article-title><source>Zookeys</source><day>08</day><month>08</month><year>2023</year><volume>1174</volume><fpage>141</fpage><lpage>174</lpage><pub-id pub-id-type="doi">10.3897/zookeys.1174.106340</pub-id></mixed-citation></tp:treatment-meta><tp:nomenclature><label>﻿</label><tp:taxon-name>
              <object-id xmlns:xlink="http://www.w3.org/1999/xlink" content-type="arpha" xlink:type="simple">64AA8A3E-5C82-5016-86EA-7A112A808B0D</object-id>
              <tp:taxon-name-part taxon-name-part-type="genus" reg="Hongkongia">Hongkongia</tp:taxon-name-part>
              <tp:taxon-name-part taxon-name-part-type="species" reg="liutang">liutang</tp:taxon-name-part>
              <object-id xmlns:xlink="http://www.w3.org/1999/xlink" content-type="zoobank" xlink:type="simple">https://zoobank.org/6F777E11-4189-480B-87C2-CBAA75DC4D8A</object-id>
            </tp:taxon-name><tp:taxon-status xmlns:xlink="http://www.w3.org/1999/xlink" xlink:type="simple">sp. nov.</tp:taxon-status><xref ref-type="fig" rid="F5">Figs 5A–C</xref><xref ref-type="fig" rid="F6">, 6A, B</xref><xref ref-type="fig" rid="F8">, 8A, B</xref></tp:nomenclature><tp:treatment-sec sec-type="type material" id="SECID0EZYAE"><title>Type material.</title><p><bold><italic>Holotype</italic></bold>: ♂ (<named-content xmlns:xlink="http://www.w3.org/1999/xlink" content-type="dwc:institutional_code" xlink:title="Institute of Zoology, Chinese Academy of Sciences" xlink:href="http://grbio.org/institution/institute-zoology-chinese-academy-sciences" xlink:type="simple">IZCAS</named-content>-Ar44437), China, Yunnan: Menglun Town: Xishuangbanna, Tropical Botanical Garden, <named-content xmlns:xlink="http://www.w3.org/1999/xlink" content-type="dwc:verbatimCoordinates" xlink:type="simple"><named-content content-type="geo-json" specific-use="{&#34;type&#34;:&#34;Point&#34;,&#34;coordinates&#34;:[101.274000,21.923800]}" id="NCID0ELZAE" xlink:type="simple">21.9238°N, 101.2740°E</named-content></named-content>, ca 598 m, 1–15.VII.2007, secondary tropical seasonal rain forest, Guo Zheng leg. <bold><italic>Paratypes</italic></bold>: 5♂6♀ (<named-content xmlns:xlink="http://www.w3.org/1999/xlink" content-type="dwc:institutional_code" xlink:title="Institute of Zoology, Chinese Academy of Sciences" xlink:href="http://grbio.org/institution/institute-zoology-chinese-academy-sciences" xlink:type="simple">IZCAS</named-content>-Ar44438–Ar44448), same data as holotype.</p></tp:treatment-sec><tp:treatment-sec sec-type="diagnosis" id="SECID0EXZAE"><title>Diagnosis.</title><p>The male of <italic><tp:taxon-name><tp:taxon-name-part taxon-name-part-type="genus" reg="Hongkongia">Hongkongia</tp:taxon-name-part><tp:taxon-name-part taxon-name-part-type="species" reg="liutang">liutang</tp:taxon-name-part></tp:taxon-name></italic> sp. nov. is similar to these of <italic><tp:taxon-name><tp:taxon-name-part taxon-name-part-type="genus" reg="Hongkongia">H.</tp:taxon-name-part><tp:taxon-name-part taxon-name-part-type="species" reg="wuae">wuae</tp:taxon-name-part></tp:taxon-name></italic> Song &amp; Zhu, 1998 and <italic><tp:taxon-name><tp:taxon-name-part taxon-name-part-type="genus" reg="Hongkongia">H.</tp:taxon-name-part><tp:taxon-name-part taxon-name-part-type="species" reg="reptrix">reptrix</tp:taxon-name-part></tp:taxon-name></italic> Deeleman-Reinhold, 2001 by the helical conductor (Fig. <xref ref-type="fig" rid="F5">5B</xref>). Females of the new species are similar to those of <italic><tp:taxon-name><tp:taxon-name-part taxon-name-part-type="genus" reg="Hongkongia">H.</tp:taxon-name-part><tp:taxon-name-part taxon-name-part-type="species" reg="reptrix">reptrix</tp:taxon-name-part></tp:taxon-name></italic> by having copulatory ducts subparallel in the middle and close to each other (Fig. <xref ref-type="fig" rid="F6">6B</xref>). However, the new species can be distinguished from <italic><tp:taxon-name><tp:taxon-name-part taxon-name-part-type="genus" reg="Hongkongia">H.</tp:taxon-name-part><tp:taxon-name-part taxon-name-part-type="species" reg="wuae">wuae</tp:taxon-name-part></tp:taxon-name></italic> by having retrolateral tibial apophysis as long as tibia (Fig. <xref ref-type="fig" rid="F5">5C</xref>) [vs retrolateral tibial apophysis longer than tibia (see <xref ref-type="bibr" rid="B5">Kamura 2019</xref>: fig. 2G) and with an outgrowth pointing dorsally (see <xref ref-type="bibr" rid="B15">Song and Zhu 1998</xref>: fig. 4E)] and tip of conductor with serrations (Fig. <xref ref-type="fig" rid="F5">5B</xref>) (vs serrations absent in other congeners). The female of new species can be distinguished from those of <italic><tp:taxon-name><tp:taxon-name-part taxon-name-part-type="genus" reg="Hongkongia">H.</tp:taxon-name-part><tp:taxon-name-part taxon-name-part-type="species" reg="reptrix">reptrix</tp:taxon-name-part></tp:taxon-name></italic> by the having two hoods (Fig. <xref ref-type="fig" rid="F6">6B, C</xref>) [vs only one hood (see <xref ref-type="bibr" rid="B23">Zhang et al. 2009</xref>: figs 12, 13)].</p><fig id="F5" position="float" orientation="portrait"><object-id xmlns:xlink="http://www.w3.org/1999/xlink" content-type="doi" xlink:type="simple">10.3897/zookeys.1174.106340.figure5</object-id><object-id xmlns:xlink="http://www.w3.org/1999/xlink" content-type="arpha" xlink:type="simple">74A1C743-EB1C-5F5C-918D-0F68DD8C5893</object-id><label>Figure 5.</label><caption><p><italic><tp:taxon-name><tp:taxon-name-part taxon-name-part-type="genus" reg="Hongkongia">Hongkongia</tp:taxon-name-part><tp:taxon-name-part taxon-name-part-type="species" reg="liutang">liutang</tp:taxon-name-part></tp:taxon-name></italic> sp. nov., holotype male <bold>A</bold> prolateral view <bold>B</bold> ventral view <bold>C</bold> retrolateral view. Abbreviations: C = conductor, E = embolus, <abbrev xmlns:xlink="http://www.w3.org/1999/xlink" xlink:title="retrolateral tibial apophysis" id="ABBRID0EY4AE" xlink:type="simple">RTA</abbrev> = retrolateral tibial apophysis, <abbrev xmlns:xlink="http://www.w3.org/1999/xlink" xlink:title="sperm duct" id="ABBRID0E34AE" xlink:type="simple">SD</abbrev> = sperm duct, <abbrev xmlns:xlink="http://www.w3.org/1999/xlink" xlink:title="subtegulum" id="ABBRID0EA5AE" xlink:type="simple">ST</abbrev> = subtegulum.</p></caption><graphic xmlns:xlink="http://www.w3.org/1999/xlink" xlink:href="zookeys-1174-141_article-106340__-g005.jpg" position="float" orientation="portrait" xlink:type="simple" id="oo_889702.jpg"><uri content-type="original_file" xlink:type="simple">https://binary.pensoft.net/fig/889702</uri></graphic></fig><fig id="F6" position="float" orientation="portrait"><object-id xmlns:xlink="http://www.w3.org/1999/xlink" content-type="doi" xlink:type="simple">10.3897/zookeys.1174.106340.figure6</object-id><object-id xmlns:xlink="http://www.w3.org/1999/xlink" content-type="arpha" xlink:type="simple">8E9E3AEA-B6C0-55FF-98D8-5B2AD4BAC133</object-id><label>Figure 6.</label><caption><p><italic><tp:taxon-name><tp:taxon-name-part taxon-name-part-type="genus" reg="Hongkongia">Hongkongia</tp:taxon-name-part><tp:taxon-name-part taxon-name-part-type="species" reg="liutang">liutang</tp:taxon-name-part></tp:taxon-name></italic> sp. nov., paratype female <bold>A</bold> epigyne, ventral view <bold>B</bold> vulva, dorsal view. Abbreviations: <abbrev xmlns:xlink="http://www.w3.org/1999/xlink" xlink:title="copulatory duct" id="ABBRID0EA6AE" xlink:type="simple">CD</abbrev> = copulatory duct, <abbrev xmlns:xlink="http://www.w3.org/1999/xlink" xlink:title="copulatory opening" id="ABBRID0EE6AE" xlink:type="simple">CO</abbrev> = copulatory opening, <abbrev xmlns:xlink="http://www.w3.org/1999/xlink" xlink:title="fertilization duct" id="ABBRID0EI6AE" xlink:type="simple">FD</abbrev> = fertilization duct, H = hood, S = spermatheca.</p></caption><graphic xmlns:xlink="http://www.w3.org/1999/xlink" xlink:href="zookeys-1174-141_article-106340__-g006.jpg" position="float" orientation="portrait" xlink:type="simple" id="oo_889703.jpg"><uri content-type="original_file" xlink:type="simple">https://binary.pensoft.net/fig/889703</uri></graphic></fig></tp:treatment-sec><tp:treatment-sec sec-type="description" id="SECID0ER6AE"><title>Description.</title><p><bold>Male holotype</bold> (Fig. <xref ref-type="fig" rid="F8">8A</xref>). Total length 2.84; carapace 1.45 long, 1.06 wide, opisthosoma 1.42 long, 0.90 wide. Eye sizes and interdistances: <abbrev xmlns:xlink="http://www.w3.org/1999/xlink" xlink:title="anterior median eye" id="ABBRID0E46AE" xlink:type="simple">AME</abbrev> 0.04, <abbrev xmlns:xlink="http://www.w3.org/1999/xlink" xlink:title="anterior lateral eye" id="ABBRID0ECAAG" xlink:type="simple">ALE</abbrev> 0.05, <abbrev xmlns:xlink="http://www.w3.org/1999/xlink" xlink:title="posterior median eye" id="ABBRID0EGAAG" xlink:type="simple">PME</abbrev> 0.05, <abbrev xmlns:xlink="http://www.w3.org/1999/xlink" xlink:title="posterior lateral eye" id="ABBRID0EKAAG" xlink:type="simple">PLE</abbrev> 0.04, <abbrev xmlns:xlink="http://www.w3.org/1999/xlink" xlink:title="anterior median eye" id="ABBRID0EOAAG" xlink:type="simple">AME</abbrev>–<abbrev xmlns:xlink="http://www.w3.org/1999/xlink" xlink:title="anterior median eye" id="ABBRID0ESAAG" xlink:type="simple">AME</abbrev> 0.01, <abbrev xmlns:xlink="http://www.w3.org/1999/xlink" xlink:title="anterior median eye" id="ABBRID0EWAAG" xlink:type="simple">AME</abbrev>–<abbrev xmlns:xlink="http://www.w3.org/1999/xlink" xlink:title="anterior lateral eye" id="ABBRID0E1AAG" xlink:type="simple">ALE</abbrev> 0.01, <abbrev xmlns:xlink="http://www.w3.org/1999/xlink" xlink:title="posterior median eye" id="ABBRID0E5AAG" xlink:type="simple">PME</abbrev>–<abbrev xmlns:xlink="http://www.w3.org/1999/xlink" xlink:title="posterior median eye" id="ABBRID0ECBAG" xlink:type="simple">PME</abbrev> 0.02, <abbrev xmlns:xlink="http://www.w3.org/1999/xlink" xlink:title="posterior median eye" id="ABBRID0EGBAG" xlink:type="simple">PME</abbrev>–<abbrev xmlns:xlink="http://www.w3.org/1999/xlink" xlink:title="posterior lateral eye" id="ABBRID0EKBAG" xlink:type="simple">PLE</abbrev> 0.01, <abbrev xmlns:xlink="http://www.w3.org/1999/xlink" xlink:title="anterior median eye" id="ABBRID0EOBAG" xlink:type="simple">AME</abbrev>–<abbrev xmlns:xlink="http://www.w3.org/1999/xlink" xlink:title="posterior median eye" id="ABBRID0ESBAG" xlink:type="simple">PME</abbrev> 0.02, <abbrev xmlns:xlink="http://www.w3.org/1999/xlink" xlink:title="anterior lateral eye" id="ABBRID0EWBAG" xlink:type="simple">ALE</abbrev>–<abbrev xmlns:xlink="http://www.w3.org/1999/xlink" xlink:title="posterior lateral eye" id="ABBRID0E1BAG" xlink:type="simple">PLE</abbrev> 0.02. Anterior eye row almost straight, posterior eye row recurved. Chelicerae with three promarginal and one retromarginal teeth. Leg measurements: I 4.60 (1.23, 1.80, 0.89, 0.68), II 3.60 (0.98, 1.31, 0.68, 0.63), III 3.10 (0.89, 0.95, 0.73, 0.53), IV 4.15 (1.07, 1.37, 1.00, 0.71). Opisthosoma oval, without scutum, venter dark brown. Spinnerets pale yellow.</p><p>Palp (Fig. <xref ref-type="fig" rid="F2">2A–C</xref>). Femur unmodified. Tibia slightly shorter than patella. Retrolateral tibial apophysis (<abbrev xmlns:xlink="http://www.w3.org/1999/xlink" xlink:title="retrolateral tibial apophysis" id="ABBRID0EECAG" xlink:type="simple">RTA</abbrev>) 2× shorter than tibia, tip blunt. Cymbium almost 2×longer than wide. Subtegulum absent. Tegulum (T) obvious, almost 1.5× wider than long in ventral view. Conductor (C) and embolus (E) have the same base. Conductor helically twisted, middle with an apophysis, terminal serrated, slightly curved. Embolus directed at 5 o’clock position, whiplike.</p><p><bold>Female paratype</bold> (<named-content xmlns:xlink="http://www.w3.org/1999/xlink" content-type="dwc:institutional_code" xlink:title="Institute of Zoology, Chinese Academy of Sciences" xlink:href="http://grbio.org/institution/institute-zoology-chinese-academy-sciences" xlink:type="simple">IZCAS</named-content>-Ar44444) (Fig. <xref ref-type="fig" rid="F8">8B</xref>). Total length 4.07; carapace 1.68 long, 1.28 wide, opisthosoma 2.48 long, 1.53 wide. Eye sizes and interdistances: <abbrev xmlns:xlink="http://www.w3.org/1999/xlink" xlink:title="anterior median eye" id="ABBRID0EUCAG" xlink:type="simple">AME</abbrev> 0.13, <abbrev xmlns:xlink="http://www.w3.org/1999/xlink" xlink:title="anterior lateral eye" id="ABBRID0EYCAG" xlink:type="simple">ALE</abbrev> 0.12, <abbrev xmlns:xlink="http://www.w3.org/1999/xlink" xlink:title="posterior median eye" id="ABBRID0E3CAG" xlink:type="simple">PME</abbrev> 0.12, <abbrev xmlns:xlink="http://www.w3.org/1999/xlink" xlink:title="posterior lateral eye" id="ABBRID0EADAG" xlink:type="simple">PLE</abbrev> 0.11, <abbrev xmlns:xlink="http://www.w3.org/1999/xlink" xlink:title="anterior median eye" id="ABBRID0EEDAG" xlink:type="simple">AME</abbrev>–<abbrev xmlns:xlink="http://www.w3.org/1999/xlink" xlink:title="anterior median eye" id="ABBRID0EIDAG" xlink:type="simple">AME</abbrev> 0.02, <abbrev xmlns:xlink="http://www.w3.org/1999/xlink" xlink:title="anterior median eye" id="ABBRID0EMDAG" xlink:type="simple">AME</abbrev>–<abbrev xmlns:xlink="http://www.w3.org/1999/xlink" xlink:title="anterior lateral eye" id="ABBRID0EQDAG" xlink:type="simple">ALE</abbrev> 0.01, <abbrev xmlns:xlink="http://www.w3.org/1999/xlink" xlink:title="posterior median eye" id="ABBRID0EUDAG" xlink:type="simple">PME</abbrev>–<abbrev xmlns:xlink="http://www.w3.org/1999/xlink" xlink:title="posterior median eye" id="ABBRID0EYDAG" xlink:type="simple">PME</abbrev> 0.04, <abbrev xmlns:xlink="http://www.w3.org/1999/xlink" xlink:title="posterior median eye" id="ABBRID0E3DAG" xlink:type="simple">PME</abbrev>–<abbrev xmlns:xlink="http://www.w3.org/1999/xlink" xlink:title="posterior lateral eye" id="ABBRID0EAEAG" xlink:type="simple">PLE</abbrev> 0.02, <abbrev xmlns:xlink="http://www.w3.org/1999/xlink" xlink:title="anterior median eye" id="ABBRID0EEEAG" xlink:type="simple">AME</abbrev>–<abbrev xmlns:xlink="http://www.w3.org/1999/xlink" xlink:title="posterior median eye" id="ABBRID0EIEAG" xlink:type="simple">PME</abbrev> 0.06, <abbrev xmlns:xlink="http://www.w3.org/1999/xlink" xlink:title="anterior lateral eye" id="ABBRID0EMEAG" xlink:type="simple">ALE</abbrev>–<abbrev xmlns:xlink="http://www.w3.org/1999/xlink" xlink:title="posterior lateral eye" id="ABBRID0EQEAG" xlink:type="simple">PLE</abbrev> 0.02. Chelicerae with three promarginal and one retromarginal teeth. Leg measurements: I 4.27 (1.24, 1.54, 0.83, 0.66), II 3.55 (1.08, 1.21, 0.70, 0.56), III 3.32 (1.00, 1.08, 0.74, 0.50), IV 4.68 (1.23, 1.58, 1.21, 0.66). Opisthosoma oval, without scutum, venter yellow-brown. Spinnerets pale yellow.</p><p>Epigyne (Fig. <xref ref-type="fig" rid="F6">6A, B</xref>). Epigynal plate 1.5× longer than wide, with a pair of hoods (H) anteriorly, hoods almost triangle shaped. Copulatory openings (<abbrev xmlns:xlink="http://www.w3.org/1999/xlink" xlink:title="copulatory opening" id="ABBRID0E1EAG" xlink:type="simple">CO</abbrev>) strongly sclerotized. Copulatory ducts (<abbrev xmlns:xlink="http://www.w3.org/1999/xlink" xlink:title="copulatory duct" id="ABBRID0E5EAG" xlink:type="simple">CD</abbrev>) intertwined. Spermathecae (S) oval. Fertilization ducts (<abbrev xmlns:xlink="http://www.w3.org/1999/xlink" xlink:title="fertilization duct" id="ABBRID0ECFAG" xlink:type="simple">FD</abbrev>) sickle-shaped, directed at 4 o’clock position from spermathecae.</p></tp:treatment-sec><tp:treatment-sec sec-type="distribution" id="SECID0EGFAG"><title>Distribution.</title><p>Known only from the type locality.</p></tp:treatment-sec><tp:treatment-sec sec-type="etymology" id="SECID0ELFAG"><title>Etymology.</title><p>The species is named after Liu Tang, one of the 108 outlaws in the classical Chinese novel ‘Outlaws of the Marsh’; noun in apposition.</p></tp:treatment-sec><tp:treatment-sec><!--Section generated to contain objects referenced in tp:taxon-treatment.--><fig id="F8" position="float" orientation="portrait"><object-id xmlns:xlink="http://www.w3.org/1999/xlink" content-type="doi" xlink:type="simple">10.3897/zookeys.1174.106340.figure8</object-id><object-id xmlns:xlink="http://www.w3.org/1999/xlink" content-type="arpha" xlink:type="simple">7B869F08-CB57-5DE0-AE89-3177697C45C3</object-id><label>Figure 8.</label><caption><p><italic><tp:taxon-name><tp:taxon-name-part taxon-name-part-type="genus" reg="Hongkongia">Hongkongia</tp:taxon-name-part><tp:taxon-name-part taxon-name-part-type="species" reg="liutang">liutang</tp:taxon-name-part></tp:taxon-name></italic> sp. nov. (<bold>A, B</bold>) and <italic><tp:taxon-name><tp:taxon-name-part taxon-name-part-type="genus" reg="Hongkongia">H.</tp:taxon-name-part><tp:taxon-name-part taxon-name-part-type="species" reg="wuae">wuae</tp:taxon-name-part></tp:taxon-name></italic>, habitus (<bold>C</bold>), dorsal view <bold>A</bold> male holotype <bold>B</bold> female paratype <bold>C</bold> female.</p></caption><graphic xmlns:xlink="http://www.w3.org/1999/xlink" xlink:href="zookeys-1174-141_article-106340__-g008.jpg" position="float" orientation="portrait" xlink:type="simple" id="oo_889705.jpg"><uri content-type="original_file" xlink:type="simple">https://binary.pensoft.net/fig/889705</uri></graphic></fig><fig id="F2" position="float" orientation="portrait"><object-id xmlns:xlink="http://www.w3.org/1999/xlink" content-type="doi" xlink:type="simple">10.3897/zookeys.1174.106340.figure2</object-id><object-id xmlns:xlink="http://www.w3.org/1999/xlink" content-type="arpha" xlink:type="simple">85D617C3-E704-5A5F-89D3-3EEA92CAF3B9</object-id><label>Figure 2.</label><caption><p><italic><tp:taxon-name><tp:taxon-name-part taxon-name-part-type="genus" reg="Allomicythus">Allomicythus</tp:taxon-name-part><tp:taxon-name-part taxon-name-part-type="species" reg="suochao">suochao</tp:taxon-name-part></tp:taxon-name></italic> sp. nov., holotype male <bold>A</bold> prolateral view <bold>B</bold> ventral view <bold>C</bold> retrolateral view. Abbreviations: C = conductor, E = embolus, <abbrev xmlns:xlink="http://www.w3.org/1999/xlink" xlink:title="retrolateral tibial apophysis" id="ABBRID0EDBAE" xlink:type="simple">RTA</abbrev> = retrolateral tibial apophysis, <abbrev xmlns:xlink="http://www.w3.org/1999/xlink" xlink:title="sperm duct" id="ABBRID0EHBAE" xlink:type="simple">SD</abbrev> = sperm duct, <abbrev xmlns:xlink="http://www.w3.org/1999/xlink" xlink:title="subtegulum" id="ABBRID0ELBAE" xlink:type="simple">ST</abbrev> = subtegulum, <abbrev xmlns:xlink="http://www.w3.org/1999/xlink" xlink:title="tegular apophysis" id="ABBRID0EPBAE" xlink:type="simple">TA</abbrev> = tegular apophysis.</p></caption><graphic xmlns:xlink="http://www.w3.org/1999/xlink" xlink:href="zookeys-1174-141_article-106340__-g002.jpg" position="float" orientation="portrait" xlink:type="simple" id="oo_889699.jpg"><uri content-type="original_file" xlink:type="simple">https://binary.pensoft.net/fig/889699</uri></graphic></fig></tp:treatment-sec><ref-list><ref id="B5"><mixed-citation xmlns:xlink="http://www.w3.org/1999/xlink" xlink:type="simple"><person-group><name name-style="western"><surname>Kamura</surname><given-names>T</given-names></name></person-group> (<year>2019</year>) <article-title>Two newly recorded species of the family <tp:taxon-name><tp:taxon-name-part taxon-name-part-type="family">Gnaphosidae</tp:taxon-name-part></tp:taxon-name> (<tp:taxon-name><tp:taxon-name-part taxon-name-part-type="order">Araneae</tp:taxon-name-part></tp:taxon-name>) from Japan.</article-title><source>Acta Arachnologica</source><volume>68</volume>(<issue>1</issue>): <fpage>7</fpage>–<lpage>10</lpage>. <ext-link xlink:href="10.2476/asjaa.68.7" ext-link-type="doi" xlink:type="simple">https://doi.org/10.2476/asjaa.68.7</ext-link></mixed-citation></ref><ref id="B15"><mixed-citation xmlns:xlink="http://www.w3.org/1999/xlink" xlink:type="simple"><person-group><name name-style="western"><surname>Song</surname><given-names>D</given-names></name><name name-style="western"><surname>Zhu</surname><given-names>M</given-names></name></person-group> (<year>1998</year>) <article-title>A new genus and two new species of Hong Kong spiders (<tp:taxon-name><tp:taxon-name-part taxon-name-part-type="family">Gnaphosidae</tp:taxon-name-part></tp:taxon-name>, <tp:taxon-name><tp:taxon-name-part taxon-name-part-type="family">Corinnidae</tp:taxon-name-part></tp:taxon-name>).</article-title><source>Journal of Hebei Normal University (Natural Science)</source><volume>22</volume>: <fpage>104</fpage>–<lpage>108</lpage>.</mixed-citation></ref><ref id="B23"><mixed-citation xmlns:xlink="http://www.w3.org/1999/xlink" xlink:type="simple"><person-group><name name-style="western"><surname>Zhang</surname><given-names>F</given-names></name><name name-style="western"><surname>Zhu</surname><given-names>M</given-names></name><name name-style="western"><surname>Tso</surname><given-names>IM</given-names></name></person-group> (<year>2009</year>) <article-title>Review of the genus <italic><tp:taxon-name><tp:taxon-name-part taxon-name-part-type="genus">Hongkongia</tp:taxon-name-part></tp:taxon-name></italic> (<tp:taxon-name><tp:taxon-name-part taxon-name-part-type="order">Araneae</tp:taxon-name-part></tp:taxon-name>: <tp:taxon-name><tp:taxon-name-part taxon-name-part-type="family">Gnaphosidae</tp:taxon-name-part></tp:taxon-name>) from China.</article-title><source>Zootaxa</source><volume>2164</volume>(<issue>1</issue>): <fpage>61</fpage>–<lpage>68</lpage>. <ext-link xlink:href="10.11646/zootaxa.2164.1.6" ext-link-type="doi" xlink:type="simple">https://doi.org/10.11646/zootaxa.2164.1.6</ext-link></mixed-citation></ref></ref-list></tp:taxon-treatment>
