# Supplementary material for: ﻿On nine ground spiders from Xishuangbanna, China (Araneae, Gnaphosidae), including two new genera and seven new species
Source: Zookeys. 2023 Aug 8;1174:141–74. doi: 10.3897/zookeys.1174.106340 (PMC10838569; doi:10.3897/zookeys.1174.106340)
Supplement: XML Treatment for Hongkongia wuae [file zookeys.1174.106340-treatment6.xml]

<!DOCTYPE tp:taxon-treatment
  PUBLIC "-//TaxonX//DTD Taxonomic Treatment Publishing DTD v0 20100105//EN" "tax-treatment-NSO.dtd">
<tp:taxon-treatment xmlns:tp="http://www.plazi.org/taxpub"><tp:treatment-meta><kwd-group><label>Taxon classification</label><kwd>
                <named-content content-type="kingdom">Animalia</named-content>
              </kwd><kwd>
                <named-content content-type="order">Araneae</named-content>
              </kwd><kwd>
                <named-content content-type="family">Gnaphosidae</named-content>
              </kwd></kwd-group><mixed-citation publication-type="journal"><person-group><name><surname>Lin</surname><given-names>YeJie</given-names></name><name><surname>Li</surname><given-names>Shuqiang</given-names></name></person-group><article-title>﻿On nine ground spiders from Xishuangbanna, China (<tp:taxon-name><tp:taxon-name-part taxon-name-part-type="order">Araneae</tp:taxon-name-part></tp:taxon-name>, <tp:taxon-name><tp:taxon-name-part taxon-name-part-type="family">Gnaphosidae</tp:taxon-name-part></tp:taxon-name>), including two new genera and seven new species</article-title><source>Zookeys</source><day>08</day><month>08</month><year>2023</year><volume>1174</volume><fpage>141</fpage><lpage>174</lpage><pub-id pub-id-type="doi">10.3897/zookeys.1174.106340</pub-id></mixed-citation></tp:treatment-meta><tp:nomenclature><label>﻿</label><tp:taxon-name>
              <object-id xmlns:xlink="http://www.w3.org/1999/xlink" content-type="arpha" xlink:type="simple">556A6D01-3490-5A6A-9720-EAC4375C4C96</object-id>
              <tp:taxon-name-part taxon-name-part-type="genus" reg="Hongkongia">Hongkongia</tp:taxon-name-part>
              <tp:taxon-name-part taxon-name-part-type="species" reg="wuae">wuae</tp:taxon-name-part>
            </tp:taxon-name><tp:taxon-authority>Song &amp; Zhu, 1998</tp:taxon-authority><xref ref-type="fig" rid="F7">Figs 7A, B</xref><xref ref-type="fig" rid="F8">, 8C</xref><tp:nomenclature-citation-list><tp:nomenclature-citation><tp:taxon-name>
                  <tp:taxon-name-part taxon-name-part-type="genus" reg="Hongkongia">Hongkongia</tp:taxon-name-part>
                  <tp:taxon-name-part taxon-name-part-type="species" reg="wuae">wuae</tp:taxon-name-part>
                </tp:taxon-name><comment>Song &amp; Zhu, 1998: 104, fig. 1A–E (♂); Song et al. 1999: 452, fig. 263P (♂); Deeleman-Reinhold, 2001: 518, figs 886–888 (♂); <xref ref-type="bibr" rid="B16">Song et al. 2004</xref>: 157, fig. 92A–E (♂); <xref ref-type="bibr" rid="B23">Zhang et al. 2009</xref>: 63, figs 1–7 (♂).</comment></tp:nomenclature-citation></tp:nomenclature-citation-list></tp:nomenclature><tp:treatment-sec sec-type="type material" id="SECID0ETHAG"><title>Type material.</title><p><bold><italic>Holotype</italic></bold>: ♂, China, Hongkong: New Territories, Duong Dong, 40 m, 19.III.2009, K.-Y. Wu, not examined.</p></tp:treatment-sec><tp:treatment-sec sec-type="material" id="SECID0E5HAG"><title>Other material examined.</title><p>3♂4♀ (<named-content xmlns:xlink="http://www.w3.org/1999/xlink" content-type="dwc:institutional_code" xlink:title="Institute of Zoology, Chinese Academy of Sciences" xlink:href="http://grbio.org/institution/institute-zoology-chinese-academy-sciences" xlink:type="simple">IZCAS</named-content>-Ar44449–Ar44455), China, Yunnan: Menglun Town: Xishuangbanna, Tropical Botanical Garden, <named-content xmlns:xlink="http://www.w3.org/1999/xlink" content-type="dwc:verbatimCoordinates" xlink:type="simple"><named-content content-type="geo-json" specific-use="{&#34;type&#34;:&#34;Point&#34;,&#34;coordinates&#34;:[101.282000,21.903300]}" id="NCID0ELIAG" xlink:type="simple">21.9033°N, 101.2820°E</named-content></named-content>, ca 608 m, 16–30.IV.2007, <italic><tp:taxon-name><tp:taxon-name-part taxon-name-part-type="genus" reg="Paramichelia">Paramichelia</tp:taxon-name-part><tp:taxon-name-part taxon-name-part-type="species" reg="baillonii">baillonii</tp:taxon-name-part></tp:taxon-name></italic> plantation, pitfall traps, Guo Zheng leg.</p></tp:treatment-sec><tp:treatment-sec sec-type="diagnosis" id="SECID0E2IAG"><title>Diagnosis.</title><p>Females of this species can be easily distinguished from the congeners by the absence of epigynal hood and presence of a long, obvious glandular appendage of spermatheca (Fig. <xref ref-type="fig" rid="F7">7A, B</xref>). Diagnosis of males see <xref ref-type="bibr" rid="B23">Zhang et al. (2009)</xref>.</p><fig id="F7" position="float" orientation="portrait"><object-id xmlns:xlink="http://www.w3.org/1999/xlink" content-type="doi" xlink:type="simple">10.3897/zookeys.1174.106340.figure7</object-id><object-id xmlns:xlink="http://www.w3.org/1999/xlink" content-type="arpha" xlink:type="simple">243FB525-F846-5DE2-AF52-99BF04900901</object-id><label>Figure 7.</label><caption><p><italic><tp:taxon-name><tp:taxon-name-part taxon-name-part-type="genus" reg="Hongkongia">Hongkongia</tp:taxon-name-part><tp:taxon-name-part taxon-name-part-type="species" reg="wuae">wuae</tp:taxon-name-part></tp:taxon-name></italic>, female <bold>A</bold> epigyne, ventral view <bold>B</bold> vulva, dorsal view. Abbreviations: <abbrev xmlns:xlink="http://www.w3.org/1999/xlink" xlink:title="copulatory duct" id="ABBRID0EAKAG" xlink:type="simple">CD</abbrev> = copulatory duct, <abbrev xmlns:xlink="http://www.w3.org/1999/xlink" xlink:title="copulatory opening" id="ABBRID0EEKAG" xlink:type="simple">CO</abbrev> = copulatory opening, <abbrev xmlns:xlink="http://www.w3.org/1999/xlink" xlink:title="fertilization duct" id="ABBRID0EIKAG" xlink:type="simple">FD</abbrev> = fertilization duct, <abbrev xmlns:xlink="http://www.w3.org/1999/xlink" xlink:title="glandular appendage" id="ABBRID0EMKAG" xlink:type="simple">GA</abbrev> = glandular appendage, <abbrev xmlns:xlink="http://www.w3.org/1999/xlink" xlink:title="primary spermatheca" id="ABBRID0EQKAG" xlink:type="simple">PS</abbrev> = primary spermatheca, <abbrev xmlns:xlink="http://www.w3.org/1999/xlink" xlink:title="secondary spermathecae" id="ABBRID0EUKAG" xlink:type="simple">SS</abbrev> = secondary spermathecae.</p></caption><graphic xmlns:xlink="http://www.w3.org/1999/xlink" xlink:href="zookeys-1174-141_article-106340__-g007.jpg" position="float" orientation="portrait" xlink:type="simple" id="oo_889704.jpg"><uri content-type="original_file" xlink:type="simple">https://binary.pensoft.net/fig/889704</uri></graphic></fig></tp:treatment-sec><tp:treatment-sec sec-type="description" id="SECID0E4KAG"><title>Description.</title><p><bold>Female</bold> (<named-content xmlns:xlink="http://www.w3.org/1999/xlink" content-type="dwc:institutional_code" xlink:title="Institute of Zoology, Chinese Academy of Sciences" xlink:href="http://grbio.org/institution/institute-zoology-chinese-academy-sciences" xlink:type="simple">IZCAS</named-content>-Ar44449) (Fig. <xref ref-type="fig" rid="F8">8C</xref>). Total length 5.25; carapace 1.85 long, 1.52 wide, opisthosoma 3.17 long, 1.95 wide. Eye sizes and interdistances: <abbrev xmlns:xlink="http://www.w3.org/1999/xlink" xlink:title="anterior median eye" id="ABBRID0ENLAG" xlink:type="simple">AME</abbrev> 0.13, <abbrev xmlns:xlink="http://www.w3.org/1999/xlink" xlink:title="anterior lateral eye" id="ABBRID0ERLAG" xlink:type="simple">ALE</abbrev> 0.14, <abbrev xmlns:xlink="http://www.w3.org/1999/xlink" xlink:title="posterior median eye" id="ABBRID0EVLAG" xlink:type="simple">PME</abbrev> 0.17, <abbrev xmlns:xlink="http://www.w3.org/1999/xlink" xlink:title="posterior lateral eye" id="ABBRID0EZLAG" xlink:type="simple">PLE</abbrev> 0.16, <abbrev xmlns:xlink="http://www.w3.org/1999/xlink" xlink:title="anterior median eye" id="ABBRID0E4LAG" xlink:type="simple">AME</abbrev>–<abbrev xmlns:xlink="http://www.w3.org/1999/xlink" xlink:title="anterior median eye" id="ABBRID0EBMAG" xlink:type="simple">AME</abbrev> 0.02, <abbrev xmlns:xlink="http://www.w3.org/1999/xlink" xlink:title="anterior median eye" id="ABBRID0EFMAG" xlink:type="simple">AME</abbrev>–<abbrev xmlns:xlink="http://www.w3.org/1999/xlink" xlink:title="anterior lateral eye" id="ABBRID0EJMAG" xlink:type="simple">ALE</abbrev> 0.01, <abbrev xmlns:xlink="http://www.w3.org/1999/xlink" xlink:title="posterior median eye" id="ABBRID0ENMAG" xlink:type="simple">PME</abbrev>–<abbrev xmlns:xlink="http://www.w3.org/1999/xlink" xlink:title="posterior median eye" id="ABBRID0ERMAG" xlink:type="simple">PME</abbrev> 0, <abbrev xmlns:xlink="http://www.w3.org/1999/xlink" xlink:title="posterior median eye" id="ABBRID0EVMAG" xlink:type="simple">PME</abbrev>–<abbrev xmlns:xlink="http://www.w3.org/1999/xlink" xlink:title="posterior lateral eye" id="ABBRID0EZMAG" xlink:type="simple">PLE</abbrev> 0.01, <abbrev xmlns:xlink="http://www.w3.org/1999/xlink" xlink:title="anterior median eye" id="ABBRID0E4MAG" xlink:type="simple">AME</abbrev>–<abbrev xmlns:xlink="http://www.w3.org/1999/xlink" xlink:title="posterior median eye" id="ABBRID0EBNAG" xlink:type="simple">PME</abbrev> 0.04, <abbrev xmlns:xlink="http://www.w3.org/1999/xlink" xlink:title="anterior lateral eye" id="ABBRID0EFNAG" xlink:type="simple">ALE</abbrev>–<abbrev xmlns:xlink="http://www.w3.org/1999/xlink" xlink:title="posterior lateral eye" id="ABBRID0EJNAG" xlink:type="simple">PLE</abbrev> 0.02. Anterior eye row slightly procurved, posterior eye row recurved. Chelicerae with three promarginal and one retromarginal teeth. Leg measurements: I 5.45 (1.57, 2.02, 1.01, 0.85), II 5.64 (1.59, 2.17, 1.03, 0.85), III 3.98 (1.13, 1.33, 0.91, 0.61), IV 5.87 (1.57, 1.97, 1.37, 0.96). Opisthosoma oval, venter dark brown, without scutum. Spinnerets dark brown.</p><fig id="F8" position="float" orientation="portrait"><object-id xmlns:xlink="http://www.w3.org/1999/xlink" content-type="doi" xlink:type="simple">10.3897/zookeys.1174.106340.figure8</object-id><object-id xmlns:xlink="http://www.w3.org/1999/xlink" content-type="arpha" xlink:type="simple">7B869F08-CB57-5DE0-AE89-3177697C45C3</object-id><label>Figure 8.</label><caption><p><italic><tp:taxon-name><tp:taxon-name-part taxon-name-part-type="genus" reg="Hongkongia">Hongkongia</tp:taxon-name-part><tp:taxon-name-part taxon-name-part-type="species" reg="liutang">liutang</tp:taxon-name-part></tp:taxon-name></italic> sp. nov. (<bold>A, B</bold>) and <italic><tp:taxon-name><tp:taxon-name-part taxon-name-part-type="genus" reg="Hongkongia">H.</tp:taxon-name-part><tp:taxon-name-part taxon-name-part-type="species" reg="wuae">wuae</tp:taxon-name-part></tp:taxon-name></italic>, habitus (<bold>C</bold>), dorsal view <bold>A</bold> male holotype <bold>B</bold> female paratype <bold>C</bold> female.</p></caption><graphic xmlns:xlink="http://www.w3.org/1999/xlink" xlink:href="zookeys-1174-141_article-106340__-g008.jpg" position="float" orientation="portrait" xlink:type="simple" id="oo_889705.jpg"><uri content-type="original_file" xlink:type="simple">https://binary.pensoft.net/fig/889705</uri></graphic></fig><p>Epigyne (Fig. <xref ref-type="fig" rid="F7">7A, B</xref>). Epigynal plate almost 1.5× longer than wide. Copulatory opening (<abbrev xmlns:xlink="http://www.w3.org/1999/xlink" xlink:title="copulatory opening" id="ABBRID0EAPAG" xlink:type="simple">CO</abbrev>) wide, ~ 1/2 epigynal plate width, copulatory openings converging slanting at angle ca 45°, with almost right angle. Copulatory ducts (<abbrev xmlns:xlink="http://www.w3.org/1999/xlink" xlink:title="copulatory duct" id="ABBRID0EEPAG" xlink:type="simple">CD</abbrev>) translucent, n-shaped, median part of copulatory duct with wrinkles. Glandular appendage (<abbrev xmlns:xlink="http://www.w3.org/1999/xlink" xlink:title="glandular appendage" id="ABBRID0EIPAG" xlink:type="simple">GA</abbrev>) straight, directed anteriorly. Secondary spermathecae (<abbrev xmlns:xlink="http://www.w3.org/1999/xlink" xlink:title="secondary spermathecae" id="ABBRID0EMPAG" xlink:type="simple">SS</abbrev>) oval. Primary spermatheca (<abbrev xmlns:xlink="http://www.w3.org/1999/xlink" xlink:title="primary spermatheca" id="ABBRID0EQPAG" xlink:type="simple">PS</abbrev>) elongate, with a 90° bent at two-thirds, terminal parts inflated. Fertilization ducts (<abbrev xmlns:xlink="http://www.w3.org/1999/xlink" xlink:title="fertilization duct" id="ABBRID0EUPAG" xlink:type="simple">FD</abbrev>) sickle-shaped, directed at 2:30 o’clock position from spermathecae.</p><p><bold>Male.</bold> See <xref ref-type="bibr" rid="B15">Song and Zhu (1998)</xref>.</p></tp:treatment-sec><tp:treatment-sec sec-type="distribution" id="SECID0EAQAG"><title>Distribution.</title><p>Indonesia (Sulawesi), China (Yunnan, Hongkong).</p></tp:treatment-sec><tp:treatment-sec sec-type="notes" id="SECID0EFQAG"><title>Notes.</title><p>The female is described here for the first time.</p></tp:treatment-sec><ref-list><ref id="B16"><mixed-citation xmlns:xlink="http://www.w3.org/1999/xlink" xlink:type="simple"><person-group><name name-style="western"><surname>Song</surname><given-names>D</given-names></name><name name-style="western"><surname>Zhu</surname><given-names>M</given-names></name><name name-style="western"><surname>Zhang</surname><given-names>F</given-names></name></person-group> (<year>2004</year>) <source>Fauna Sinica: Invertebrata Vol. 39: <tp:taxon-name><tp:taxon-name-part taxon-name-part-type="class">Arachnida</tp:taxon-name-part></tp:taxon-name>: <tp:taxon-name><tp:taxon-name-part taxon-name-part-type="order">Araneae</tp:taxon-name-part></tp:taxon-name>: <tp:taxon-name><tp:taxon-name-part taxon-name-part-type="family">Gnaphosidae</tp:taxon-name-part></tp:taxon-name>.</source><publisher-name>Science Press</publisher-name>, <publisher-loc>Beijing</publisher-loc>, <size units="page">362 pp</size>.</mixed-citation></ref><ref id="B23"><mixed-citation xmlns:xlink="http://www.w3.org/1999/xlink" xlink:type="simple"><person-group><name name-style="western"><surname>Zhang</surname><given-names>F</given-names></name><name name-style="western"><surname>Zhu</surname><given-names>M</given-names></name><name name-style="western"><surname>Tso</surname><given-names>IM</given-names></name></person-group> (<year>2009</year>) <article-title>Review of the genus <italic><tp:taxon-name><tp:taxon-name-part taxon-name-part-type="genus">Hongkongia</tp:taxon-name-part></tp:taxon-name></italic> (<tp:taxon-name><tp:taxon-name-part taxon-name-part-type="order">Araneae</tp:taxon-name-part></tp:taxon-name>: <tp:taxon-name><tp:taxon-name-part taxon-name-part-type="family">Gnaphosidae</tp:taxon-name-part></tp:taxon-name>) from China.</article-title><source>Zootaxa</source><volume>2164</volume>(<issue>1</issue>): <fpage>61</fpage>–<lpage>68</lpage>. <ext-link xlink:href="10.11646/zootaxa.2164.1.6" ext-link-type="doi" xlink:type="simple">https://doi.org/10.11646/zootaxa.2164.1.6</ext-link></mixed-citation></ref><ref id="B15"><mixed-citation xmlns:xlink="http://www.w3.org/1999/xlink" xlink:type="simple"><person-group><name name-style="western"><surname>Song</surname><given-names>D</given-names></name><name name-style="western"><surname>Zhu</surname><given-names>M</given-names></name></person-group> (<year>1998</year>) <article-title>A new genus and two new species of Hong Kong spiders (<tp:taxon-name><tp:taxon-name-part taxon-name-part-type="family">Gnaphosidae</tp:taxon-name-part></tp:taxon-name>, <tp:taxon-name><tp:taxon-name-part taxon-name-part-type="family">Corinnidae</tp:taxon-name-part></tp:taxon-name>).</article-title><source>Journal of Hebei Normal University (Natural Science)</source><volume>22</volume>: <fpage>104</fpage>–<lpage>108</lpage>.</mixed-citation></ref></ref-list></tp:taxon-treatment>
