# Supplementary material for: ﻿On nine ground spiders from Xishuangbanna, China (Araneae, Gnaphosidae), including two new genera and seven new species
Source: Zookeys. 2023 Aug 8;1174:141–74. doi: 10.3897/zookeys.1174.106340 (PMC10838569; doi:10.3897/zookeys.1174.106340)
Supplement: XML Treatment for Meizhelan [file zookeys.1174.106340-treatment7.xml]

<!DOCTYPE tp:taxon-treatment
  PUBLIC "-//TaxonX//DTD Taxonomic Treatment Publishing DTD v0 20100105//EN" "tax-treatment-NSO.dtd">
<tp:taxon-treatment xmlns:tp="http://www.plazi.org/taxpub"><tp:treatment-meta><kwd-group><label>Taxon classification</label><kwd>
                <named-content content-type="kingdom">Animalia</named-content>
              </kwd><kwd>
                <named-content content-type="order">Araneae</named-content>
              </kwd><kwd>
                <named-content content-type="family">Gnaphosidae</named-content>
              </kwd></kwd-group><mixed-citation publication-type="journal"><person-group><name><surname>Lin</surname><given-names>YeJie</given-names></name><name><surname>Li</surname><given-names>Shuqiang</given-names></name></person-group><article-title>﻿On nine ground spiders from Xishuangbanna, China (<tp:taxon-name><tp:taxon-name-part taxon-name-part-type="order">Araneae</tp:taxon-name-part></tp:taxon-name>, <tp:taxon-name><tp:taxon-name-part taxon-name-part-type="family">Gnaphosidae</tp:taxon-name-part></tp:taxon-name>), including two new genera and seven new species</article-title><source>Zookeys</source><day>08</day><month>08</month><year>2023</year><volume>1174</volume><fpage>141</fpage><lpage>174</lpage><pub-id pub-id-type="doi">10.3897/zookeys.1174.106340</pub-id></mixed-citation></tp:treatment-meta><tp:nomenclature><label>﻿Genus</label><tp:taxon-name>
              <object-id xmlns:xlink="http://www.w3.org/1999/xlink" content-type="arpha" xlink:type="simple">1B9F3474-31E6-55C0-8B63-5FE08422A8A5</object-id>
              <tp:taxon-name-part taxon-name-part-type="genus" reg="Meizhelan">Meizhelan</tp:taxon-name-part>
              <object-id xmlns:xlink="http://www.w3.org/1999/xlink" content-type="zoobank" xlink:type="simple">https://zoobank.org/52C560D1-5982-4234-89D8-AD43A69EE6A6</object-id>
            </tp:taxon-name><tp:taxon-status xmlns:xlink="http://www.w3.org/1999/xlink" xlink:type="simple">gen. nov.</tp:taxon-status></tp:nomenclature><tp:treatment-sec sec-type="type species" id="SECID0EORAG"><title>Type species.</title><p><italic><tp:taxon-name><tp:taxon-name-part taxon-name-part-type="genus" reg="Meizhelan">Meizhelan</tp:taxon-name-part><tp:taxon-name-part taxon-name-part-type="species" reg="muhong">muhong</tp:taxon-name-part></tp:taxon-name></italic> sp. nov.</p></tp:treatment-sec><tp:treatment-sec sec-type="diagnosis" id="SECID0E6RAG"><title>Diagnosis.</title><p><italic><tp:taxon-name><tp:taxon-name-part taxon-name-part-type="genus" reg="Meizhelan">Meizhelan</tp:taxon-name-part></tp:taxon-name></italic> gen. nov. resemble the <italic><tp:taxon-name><tp:taxon-name-part taxon-name-part-type="genus" reg="Apodrassodes">Apodrassodes</tp:taxon-name-part></tp:taxon-name></italic> Vellard, 1924 (see <xref ref-type="bibr" rid="B14">Platnick and Shadab 1983</xref>) by the long, slender embolus (Fig. <xref ref-type="fig" rid="F9">9D</xref>), membranous conductor (Fig. <xref ref-type="fig" rid="F9">9A, B</xref>), sperm duct with S-shaped turn (Fig. <xref ref-type="fig" rid="F9">9B, C</xref>), copulatory duct membranous (Fig. <xref ref-type="fig" rid="F10">10B</xref>) and spermathecae located posteriorly (Fig. <xref ref-type="fig" rid="F10">10B</xref>). But it differs in the following: retrolateral tibial apophysis longer than tibia (Fig. <xref ref-type="fig" rid="F9">9C</xref>) (vs shorter or as long as tibia), absence of tegular apophysis (Fig. <xref ref-type="fig" rid="F9">9B</xref>) (vs present) and embolus start at the middle of bulb (Fig. <xref ref-type="fig" rid="F9">9B</xref>) (vs start at posterior of bulb), in the female, spermathecae with two chambers (Fig. <xref ref-type="fig" rid="F10">10B</xref>) (vs spermathecae oval) and absent of scape and primary spermatheca (Fig. <xref ref-type="fig" rid="F10">10A, B</xref>) (vs present).</p><fig id="F9" position="float" orientation="portrait"><object-id xmlns:xlink="http://www.w3.org/1999/xlink" content-type="doi" xlink:type="simple">10.3897/zookeys.1174.106340.figure9</object-id><object-id xmlns:xlink="http://www.w3.org/1999/xlink" content-type="arpha" xlink:type="simple">B4F09DA3-4B1F-5D2B-8F68-E8EC596F2326</object-id><label>Figure 9.</label><caption><p><italic><tp:taxon-name><tp:taxon-name-part taxon-name-part-type="genus" reg="Meizhelan">Meizhelan</tp:taxon-name-part><tp:taxon-name-part taxon-name-part-type="species" reg="muhong">muhong</tp:taxon-name-part></tp:taxon-name></italic> sp. nov., holotype male <bold>A</bold> prolateral view <bold>B</bold> ventral view <bold>C</bold> retrolateral view <bold>D</bold> embolus. Abbreviations: C = conductor, E embolus, PP = paraembolic process, <abbrev xmlns:xlink="http://www.w3.org/1999/xlink" xlink:title="retrolateral tibial apophysis" id="ABBRID0E1UAG" xlink:type="simple">RTA</abbrev> = retrolateral tibial apophysis, <abbrev xmlns:xlink="http://www.w3.org/1999/xlink" xlink:title="sperm duct" id="ABBRID0E5UAG" xlink:type="simple">SD</abbrev> = sperm duct, <abbrev xmlns:xlink="http://www.w3.org/1999/xlink" xlink:title="subtegulum" id="ABBRID0ECVAG" xlink:type="simple">ST</abbrev> = subtegulum.</p></caption><graphic xmlns:xlink="http://www.w3.org/1999/xlink" xlink:href="zookeys-1174-141_article-106340__-g009.jpg" position="float" orientation="portrait" xlink:type="simple" id="oo_889706.jpg"><uri content-type="original_file" xlink:type="simple">https://binary.pensoft.net/fig/889706</uri></graphic></fig><fig id="F10" position="float" orientation="portrait"><object-id xmlns:xlink="http://www.w3.org/1999/xlink" content-type="doi" xlink:type="simple">10.3897/zookeys.1174.106340.figure10</object-id><object-id xmlns:xlink="http://www.w3.org/1999/xlink" content-type="arpha" xlink:type="simple">49EFC3A8-BAC6-525E-9B83-AE7A9B4BB141</object-id><label>Figure 10.</label><caption><p><italic><tp:taxon-name><tp:taxon-name-part taxon-name-part-type="genus" reg="Meizhelan">Meizhelan</tp:taxon-name-part><tp:taxon-name-part taxon-name-part-type="species" reg="muhong">muhong</tp:taxon-name-part></tp:taxon-name></italic> sp. nov., paratype female <bold>A</bold> epigyne, ventral view <bold>B</bold> vulva, dorsal view. Abbreviations: <abbrev xmlns:xlink="http://www.w3.org/1999/xlink" xlink:title="copulatory duct" id="ABBRID0ECWAG" xlink:type="simple">CD</abbrev> = copulatory duct, <abbrev xmlns:xlink="http://www.w3.org/1999/xlink" xlink:title="copulatory opening" id="ABBRID0EGWAG" xlink:type="simple">CO</abbrev> = copulatory opening, <abbrev xmlns:xlink="http://www.w3.org/1999/xlink" xlink:title="fertilization duct" id="ABBRID0EKWAG" xlink:type="simple">FD</abbrev> = fertilization duct, <abbrev xmlns:xlink="http://www.w3.org/1999/xlink" xlink:title="glandular appendage" id="ABBRID0EOWAG" xlink:type="simple">GA</abbrev> = glandular appendage, <abbrev xmlns:xlink="http://www.w3.org/1999/xlink" xlink:title="median septum" id="ABBRID0ESWAG" xlink:type="simple">MS</abbrev> = median septum, P = pocket, S = spermatheca.</p></caption><graphic xmlns:xlink="http://www.w3.org/1999/xlink" xlink:href="zookeys-1174-141_article-106340__-g010.jpg" position="float" orientation="portrait" xlink:type="simple" id="oo_889707.jpg"><uri content-type="original_file" xlink:type="simple">https://binary.pensoft.net/fig/889707</uri></graphic></fig></tp:treatment-sec><tp:treatment-sec sec-type="description" id="SECID0E2WAG"><title>Description.</title><p><bold>Male</bold> (Fig. <xref ref-type="fig" rid="F11">11A, C, E–H</xref>). Total length 3.19. Carapace yellow brown, covered with brown setae. Fovea longitudinal. Clypeus brown, covered with several plumose setae. Chelicerae yellow-brown, with two promarginal and one retromarginal teeth. Endites pale yellow. Labium pale yellow, covered with brown setae. Sternum colored as endites, covered with brown setae. Legs yellow, without preening comb on metatarsi III and IV, with scopula under claw. Opisthosoma oval, venter pale brown with setae, dorsal scutum almost 1/2 the length of the opisthosoma. Spinnerets pale brown.</p><fig id="F11" position="float" orientation="portrait"><object-id xmlns:xlink="http://www.w3.org/1999/xlink" content-type="doi" xlink:type="simple">10.3897/zookeys.1174.106340.figure11</object-id><object-id xmlns:xlink="http://www.w3.org/1999/xlink" content-type="arpha" xlink:type="simple">E78BA3AE-FD75-5144-96D7-DBF167D4911E</object-id><label>Figure 11.</label><caption><p><italic><tp:taxon-name><tp:taxon-name-part taxon-name-part-type="genus" reg="Meizhelan">Meizhelan</tp:taxon-name-part><tp:taxon-name-part taxon-name-part-type="species" reg="muhong">muhong</tp:taxon-name-part></tp:taxon-name></italic> sp. nov., male holotype (<bold>A, C, E–H</bold>) and female paratype (<bold>B, D</bold>) <bold>A, B</bold> habitus, dorsal view <bold>C, D</bold> eye area <bold>E</bold> chelicerae <bold>F</bold> spinnerets <bold>G</bold> metatarsus IV <bold>H</bold> shallow indentation on trochanter.</p></caption><graphic xmlns:xlink="http://www.w3.org/1999/xlink" xlink:href="zookeys-1174-141_article-106340__-g011.jpg" position="float" orientation="portrait" xlink:type="simple" id="oo_889708.jpg"><uri content-type="original_file" xlink:type="simple">https://binary.pensoft.net/fig/889708</uri></graphic></fig><p>Palp as in Fig. <xref ref-type="fig" rid="F9">9A–D</xref>. Palpal femur almost 4× longer than patella. Tibia 0.6× shorter than patella. Retrolateral tibial apophysis almost 3× longer than tibia. Cymbium almost 3× longer than wide, with fold for retrolateral tibial apophysis. Subtegulum (<abbrev xmlns:xlink="http://www.w3.org/1999/xlink" xlink:title="subtegulum" id="ABBRID0EVYAG" xlink:type="simple">ST</abbrev>) almost oval in prolateral view. Tegulum almost oval. Sperm duct (<abbrev xmlns:xlink="http://www.w3.org/1999/xlink" xlink:title="sperm duct" id="ABBRID0EZYAG" xlink:type="simple">SD</abbrev>) with S-shaped turns in ventral and retrolateral view. Tegular apophysis (<abbrev xmlns:xlink="http://www.w3.org/1999/xlink" xlink:title="tegular apophysis" id="ABBRID0E4YAG" xlink:type="simple">TA</abbrev>) absent. Conductor (C) membranous, huge, with serrations. Embolus (E) long and slender, with a paraembolic process.</p><p><bold>Female</bold> (Fig. <xref ref-type="fig" rid="F11">11B, D</xref>). Total length 2.70. Habitus similar to those of male.</p><p>Epigynal plate (Fig. <xref ref-type="fig" rid="F10">10A, B</xref>) with pair of lateral pockets (P), almost triangle shape. Copulatory openings (<abbrev xmlns:xlink="http://www.w3.org/1999/xlink" xlink:title="copulatory opening" id="ABBRID0EPZAG" xlink:type="simple">CO</abbrev>) hidden under anterior edge of epigynal plate, separated by median septum (<abbrev xmlns:xlink="http://www.w3.org/1999/xlink" xlink:title="median septum" id="ABBRID0ETZAG" xlink:type="simple">MS</abbrev>). Copulatory duct (<abbrev xmlns:xlink="http://www.w3.org/1999/xlink" xlink:title="copulatory duct" id="ABBRID0EXZAG" xlink:type="simple">CD</abbrev>) membranous, connect the middle of spermatheca. Spermathecae (S) located posteriorly, with two chambers. Fertilization ducts (<abbrev xmlns:xlink="http://www.w3.org/1999/xlink" xlink:title="fertilization duct" id="ABBRID0E2ZAG" xlink:type="simple">FD</abbrev>) start at posterior of spermathecae.</p></tp:treatment-sec><tp:treatment-sec sec-type="etymology" id="SECID0E6ZAG"><title>Etymology.</title><p>The genus is named after <tp:taxon-name><tp:taxon-name-part taxon-name-part-type="genus" reg="Meizhelan">Meizhelan</tp:taxon-name-part></tp:taxon-name>, nickname for one of the 108 outlaws in the classical Chinese novel ‘Outlaws of the Marsh’; masculine in gender.</p></tp:treatment-sec><tp:treatment-sec sec-type="Composition" id="SECID0EL1AG"><title>Composition.</title><p>The new genus currently includes only one species: <italic><tp:taxon-name><tp:taxon-name-part taxon-name-part-type="genus" reg="Meizhelan">Meizhelan</tp:taxon-name-part><tp:taxon-name-part taxon-name-part-type="species" reg="muhong">muhong</tp:taxon-name-part></tp:taxon-name></italic> sp. nov.</p></tp:treatment-sec><tp:treatment-sec sec-type="distribution" id="SECID0E31AG"><title>Distribution.</title><p>China (Yunnan).</p></tp:treatment-sec><tp:treatment-sec sec-type="comments" id="SECID0EB2AG"><title>Comments.</title><p>This genus belongs to the subfamily <tp:taxon-name><tp:taxon-name-part taxon-name-part-type="subfamily">Echeminae</tp:taxon-name-part></tp:taxon-name> Simon, 1893.</p></tp:treatment-sec><ref-list><ref id="B14"><mixed-citation xmlns:xlink="http://www.w3.org/1999/xlink" xlink:type="simple"><person-group><name name-style="western"><surname>Platnick</surname><given-names>NI</given-names></name><name name-style="western"><surname>Shadab</surname><given-names>MU</given-names></name></person-group> (<year>1983</year>) <article-title>A revision of the Neotropical spider genus <italic><tp:taxon-name><tp:taxon-name-part taxon-name-part-type="genus">Apodrassodes</tp:taxon-name-part></tp:taxon-name></italic> (<tp:taxon-name><tp:taxon-name-part taxon-name-part-type="order">Araneae</tp:taxon-name-part></tp:taxon-name>, <tp:taxon-name><tp:taxon-name-part taxon-name-part-type="family">Gnaphosidae</tp:taxon-name-part></tp:taxon-name>).</article-title><source>American Museum Novitates</source><volume>2763</volume>: <fpage>1</fpage>–<lpage>14</lpage>.</mixed-citation></ref></ref-list></tp:taxon-treatment>
