# Supplementary material for: ﻿On nine ground spiders from Xishuangbanna, China (Araneae, Gnaphosidae), including two new genera and seven new species
Source: Zookeys. 2023 Aug 8;1174:141–74. doi: 10.3897/zookeys.1174.106340 (PMC10838569; doi:10.3897/zookeys.1174.106340)
Supplement: XML Treatment for Meizhelan muhong [file zookeys.1174.106340-treatment8.xml]

<!DOCTYPE tp:taxon-treatment
  PUBLIC "-//TaxonX//DTD Taxonomic Treatment Publishing DTD v0 20100105//EN" "tax-treatment-NSO.dtd">
<tp:taxon-treatment xmlns:tp="http://www.plazi.org/taxpub"><tp:treatment-meta><kwd-group><label>Taxon classification</label><kwd>
                <named-content content-type="kingdom">Animalia</named-content>
              </kwd><kwd>
                <named-content content-type="order">Araneae</named-content>
              </kwd><kwd>
                <named-content content-type="family">Gnaphosidae</named-content>
              </kwd></kwd-group><mixed-citation publication-type="journal"><person-group><name><surname>Lin</surname><given-names>YeJie</given-names></name><name><surname>Li</surname><given-names>Shuqiang</given-names></name></person-group><article-title>﻿On nine ground spiders from Xishuangbanna, China (<tp:taxon-name><tp:taxon-name-part taxon-name-part-type="order">Araneae</tp:taxon-name-part></tp:taxon-name>, <tp:taxon-name><tp:taxon-name-part taxon-name-part-type="family">Gnaphosidae</tp:taxon-name-part></tp:taxon-name>), including two new genera and seven new species</article-title><source>Zookeys</source><day>08</day><month>08</month><year>2023</year><volume>1174</volume><fpage>141</fpage><lpage>174</lpage><pub-id pub-id-type="doi">10.3897/zookeys.1174.106340</pub-id></mixed-citation></tp:treatment-meta><tp:nomenclature><label>﻿</label><tp:taxon-name>
              <object-id xmlns:xlink="http://www.w3.org/1999/xlink" content-type="arpha" xlink:type="simple">4923F841-CD4A-519A-A84D-30BA5A91CC78</object-id>
              <tp:taxon-name-part taxon-name-part-type="genus" reg="Meizhelan">Meizhelan</tp:taxon-name-part>
              <tp:taxon-name-part taxon-name-part-type="species" reg="muhong">muhong</tp:taxon-name-part>
              <object-id xmlns:xlink="http://www.w3.org/1999/xlink" content-type="zoobank" xlink:type="simple">https://zoobank.org/2011927D-F61A-45E5-AD29-5ED765024A40</object-id>
            </tp:taxon-name><tp:taxon-status xmlns:xlink="http://www.w3.org/1999/xlink" xlink:type="simple">sp. nov.</tp:taxon-status><xref ref-type="fig" rid="F9">Figs 9A–D</xref><xref ref-type="fig" rid="F10">, 10A, B</xref><xref ref-type="fig" rid="F11">, 11A–H</xref></tp:nomenclature><tp:treatment-sec sec-type="type material" id="SECID0EB4AG"><title>Type material.</title><p><bold><italic>Holotype</italic></bold>: ♂ (<named-content xmlns:xlink="http://www.w3.org/1999/xlink" content-type="dwc:institutional_code" xlink:title="Institute of Zoology, Chinese Academy of Sciences" xlink:href="http://grbio.org/institution/institute-zoology-chinese-academy-sciences" xlink:type="simple">IZCAS</named-content>-Ar44456), China, Yunnan: Menglun Town: Xishuangbanna Nature Reserve, <named-content xmlns:xlink="http://www.w3.org/1999/xlink" content-type="dwc:verbatimCoordinates" xlink:type="simple"><named-content content-type="geo-json" specific-use="{&#34;type&#34;:&#34;Point&#34;,&#34;coordinates&#34;:[101.281600,21.911700]}" id="NCID0ET4AG" xlink:type="simple">21.9117°N, 101.2816°E</named-content></named-content>, ca 656 m, 13.11.2009, Lùshilin tropical rain forest, fogging, Guo Zheng leg. <bold><italic>Paratype</italic></bold>: 1♀ (<named-content xmlns:xlink="http://www.w3.org/1999/xlink" content-type="dwc:institutional_code" xlink:title="Institute of Zoology, Chinese Academy of Sciences" xlink:href="http://grbio.org/institution/institute-zoology-chinese-academy-sciences" xlink:type="simple">IZCAS</named-content>-Ar44457), same data as holotype.</p></tp:treatment-sec><tp:treatment-sec sec-type="diagnosis" id="SECID0E64AG"><title>Diagnosis.</title><p>Same as for the genus diagnosis.</p></tp:treatment-sec><tp:treatment-sec sec-type="description" id="SECID0EE5AG"><title>Description.</title><p><bold>Male holotype</bold> (Fig. <xref ref-type="fig" rid="F11">11A, C, E–H</xref>). Total length 3.19; carapace 1.61 long, 1.23 wide, opisthosoma 1.47 long, 1.10 wide. Eye sizes and interdistances: <abbrev xmlns:xlink="http://www.w3.org/1999/xlink" xlink:title="anterior median eye" id="ABBRID0EQ5AG" xlink:type="simple">AME</abbrev> 0.12, <abbrev xmlns:xlink="http://www.w3.org/1999/xlink" xlink:title="anterior lateral eye" id="ABBRID0EU5AG" xlink:type="simple">ALE</abbrev> 0.11, <abbrev xmlns:xlink="http://www.w3.org/1999/xlink" xlink:title="posterior median eye" id="ABBRID0EY5AG" xlink:type="simple">PME</abbrev> 0.10, <abbrev xmlns:xlink="http://www.w3.org/1999/xlink" xlink:title="posterior lateral eye" id="ABBRID0E35AG" xlink:type="simple">PLE</abbrev> 0.10, <abbrev xmlns:xlink="http://www.w3.org/1999/xlink" xlink:title="anterior median eye" id="ABBRID0EA6AG" xlink:type="simple">AME</abbrev>–<abbrev xmlns:xlink="http://www.w3.org/1999/xlink" xlink:title="anterior median eye" id="ABBRID0EE6AG" xlink:type="simple">AME</abbrev> 0.01, <abbrev xmlns:xlink="http://www.w3.org/1999/xlink" xlink:title="anterior median eye" id="ABBRID0EI6AG" xlink:type="simple">AME</abbrev>–<abbrev xmlns:xlink="http://www.w3.org/1999/xlink" xlink:title="anterior lateral eye" id="ABBRID0EM6AG" xlink:type="simple">ALE</abbrev> 0, <abbrev xmlns:xlink="http://www.w3.org/1999/xlink" xlink:title="posterior median eye" id="ABBRID0EQ6AG" xlink:type="simple">PME</abbrev>–<abbrev xmlns:xlink="http://www.w3.org/1999/xlink" xlink:title="posterior median eye" id="ABBRID0EU6AG" xlink:type="simple">PME</abbrev> 0.07, <abbrev xmlns:xlink="http://www.w3.org/1999/xlink" xlink:title="posterior median eye" id="ABBRID0EY6AG" xlink:type="simple">PME</abbrev>–<abbrev xmlns:xlink="http://www.w3.org/1999/xlink" xlink:title="posterior lateral eye" id="ABBRID0E36AG" xlink:type="simple">PLE</abbrev> 0.02, <abbrev xmlns:xlink="http://www.w3.org/1999/xlink" xlink:title="anterior median eye" id="ABBRID0EAABG" xlink:type="simple">AME</abbrev>–<abbrev xmlns:xlink="http://www.w3.org/1999/xlink" xlink:title="posterior median eye" id="ABBRID0EEABG" xlink:type="simple">PME</abbrev> 0.10, <abbrev xmlns:xlink="http://www.w3.org/1999/xlink" xlink:title="anterior lateral eye" id="ABBRID0EIABG" xlink:type="simple">ALE</abbrev>–<abbrev xmlns:xlink="http://www.w3.org/1999/xlink" xlink:title="posterior lateral eye" id="ABBRID0EMABG" xlink:type="simple">PLE</abbrev> 0.02. Anterior eye row procurved, posterior eye row recurved. Chelicerae with two promarginal and one retromarginal teeth. Legs with long brown hairs, with scopula under claw. Leg measurements: I 2.80 (0.91, 1.13, 0.45, 0.31), II 2.80 (0.90, 1.07, 0.46, 0.37), III 2.52 (0.78, 0.83, 0.54, 0.37), IV 3.59 (1.08, 1.24, 0.87, 0.40). Opisthosoma oval, venter brown with long brown setae, dorsal scutum almost 1/2 the length of the opisthosoma. Spinnerets yellow brown.</p><p>Palp (Fig. <xref ref-type="fig" rid="F9">9A–D</xref>). Tibia much shorter than patella. Retrolateral tibial apophysis (<abbrev xmlns:xlink="http://www.w3.org/1999/xlink" xlink:title="retrolateral tibial apophysis" id="ABBRID0EWABG" xlink:type="simple">RTA</abbrev>) long, tip slightly curved, almost 3× longer than tibia and more than 1/2 of cymbial length. Cymbium almost 3× longer than wide, with fold for retrolateral tibial apophysis. Subtegulum (<abbrev xmlns:xlink="http://www.w3.org/1999/xlink" xlink:title="subtegulum" id="ABBRID0E1ABG" xlink:type="simple">ST</abbrev>) almost oval in prolateral view. Tegulum almost oval. Sperm duct (<abbrev xmlns:xlink="http://www.w3.org/1999/xlink" xlink:title="sperm duct" id="ABBRID0E5ABG" xlink:type="simple">SD</abbrev>) with S-shaped turn in retrolateral view. Tegular apophysis (<abbrev xmlns:xlink="http://www.w3.org/1999/xlink" xlink:title="tegular apophysis" id="ABBRID0ECBBG" xlink:type="simple">TA</abbrev>) absent. Conductor (C) leaf-shaped, huge, with serrations. Embolus (E) whip-like, with a paraembolic process.</p><p><bold>Female paratype</bold> (<named-content xmlns:xlink="http://www.w3.org/1999/xlink" content-type="dwc:institutional_code" xlink:title="Institute of Zoology, Chinese Academy of Sciences" xlink:href="http://grbio.org/institution/institute-zoology-chinese-academy-sciences" xlink:type="simple">IZCAS</named-content>-Ar44457) (Fig. <xref ref-type="fig" rid="F11">11B, D</xref>). Total length 2.70; carapace 1.54 long, 1.18 wide, opisthosoma 1.71 long, 1.14 wide. Eye sizes and interdistances: <abbrev xmlns:xlink="http://www.w3.org/1999/xlink" xlink:title="anterior median eye" id="ABBRID0ESBBG" xlink:type="simple">AME</abbrev> 0.12, <abbrev xmlns:xlink="http://www.w3.org/1999/xlink" xlink:title="anterior lateral eye" id="ABBRID0EWBBG" xlink:type="simple">ALE</abbrev> 0.10, <abbrev xmlns:xlink="http://www.w3.org/1999/xlink" xlink:title="posterior median eye" id="ABBRID0E1BBG" xlink:type="simple">PME</abbrev> 0.11, <abbrev xmlns:xlink="http://www.w3.org/1999/xlink" xlink:title="posterior lateral eye" id="ABBRID0E5BBG" xlink:type="simple">PLE</abbrev> 0.12, <abbrev xmlns:xlink="http://www.w3.org/1999/xlink" xlink:title="anterior median eye" id="ABBRID0ECCBG" xlink:type="simple">AME</abbrev>–<abbrev xmlns:xlink="http://www.w3.org/1999/xlink" xlink:title="anterior median eye" id="ABBRID0EGCBG" xlink:type="simple">AME</abbrev> 0.03, <abbrev xmlns:xlink="http://www.w3.org/1999/xlink" xlink:title="anterior median eye" id="ABBRID0EKCBG" xlink:type="simple">AME</abbrev>–<abbrev xmlns:xlink="http://www.w3.org/1999/xlink" xlink:title="anterior lateral eye" id="ABBRID0EOCBG" xlink:type="simple">ALE</abbrev> 0, <abbrev xmlns:xlink="http://www.w3.org/1999/xlink" xlink:title="posterior median eye" id="ABBRID0ESCBG" xlink:type="simple">PME</abbrev>–<abbrev xmlns:xlink="http://www.w3.org/1999/xlink" xlink:title="posterior median eye" id="ABBRID0EWCBG" xlink:type="simple">PME</abbrev> 0.06, <abbrev xmlns:xlink="http://www.w3.org/1999/xlink" xlink:title="posterior median eye" id="ABBRID0E1CBG" xlink:type="simple">PME</abbrev>–<abbrev xmlns:xlink="http://www.w3.org/1999/xlink" xlink:title="posterior lateral eye" id="ABBRID0E5CBG" xlink:type="simple">PLE</abbrev> 0.02, <abbrev xmlns:xlink="http://www.w3.org/1999/xlink" xlink:title="anterior median eye" id="ABBRID0ECDBG" xlink:type="simple">AME</abbrev>–<abbrev xmlns:xlink="http://www.w3.org/1999/xlink" xlink:title="posterior median eye" id="ABBRID0EGDBG" xlink:type="simple">PME</abbrev> 0.10, <abbrev xmlns:xlink="http://www.w3.org/1999/xlink" xlink:title="anterior lateral eye" id="ABBRID0EKDBG" xlink:type="simple">ALE</abbrev>–<abbrev xmlns:xlink="http://www.w3.org/1999/xlink" xlink:title="posterior lateral eye" id="ABBRID0EODBG" xlink:type="simple">PLE</abbrev> 0.02. Anterior eye row procurved, posterior eye row recurved. Chelicerae as in male. Legs with long brown hairs, with scopula under claw. Leg measurements: I 2.45 (0.82, 0.96, 0.36, 0.31), II 2.69 (0.87, 1.13, 0.36, 0.33), III 2.51 (0.74, 0.85, 0.54, 0.38), IV 3.53 (1.01, 1.23, 0.82, 0.47). Opisthosoma oval, venter yellow-brown with long brown hair. Spinnerets pale yellow.</p><p>Epigyne (Fig. <xref ref-type="fig" rid="F10">10A, B</xref>). Epigynal plate longer than wide, with pair of lateral pockets (P), almost triangle shape. Copulatory openings (<abbrev xmlns:xlink="http://www.w3.org/1999/xlink" xlink:title="copulatory opening" id="ABBRID0EYDBG" xlink:type="simple">CO</abbrev>) indistinct, hidden under edge of epigynal plate, separated by median septum (<abbrev xmlns:xlink="http://www.w3.org/1999/xlink" xlink:title="median septum" id="ABBRID0E3DBG" xlink:type="simple">MS</abbrev>). Copulatory duct (<abbrev xmlns:xlink="http://www.w3.org/1999/xlink" xlink:title="copulatory duct" id="ABBRID0EAEBG" xlink:type="simple">CD</abbrev>) membranous, connected each other with a sclerotized lamella, connect the middle of spermatheca. Spermathecae (S) with two chambers, one large, oval, and other small, globular, the length of the larger one is 3× the diameter of the smaller one. Fertilization ducts (<abbrev xmlns:xlink="http://www.w3.org/1999/xlink" xlink:title="fertilization duct" id="ABBRID0EEEBG" xlink:type="simple">FD</abbrev>) directed at 2.30 o’clock position from spermathecae.</p></tp:treatment-sec><tp:treatment-sec sec-type="distribution" id="SECID0EIEBG"><title>Distribution.</title><p>Known only from the type locality.</p></tp:treatment-sec><tp:treatment-sec sec-type="etymology" id="SECID0ENEBG"><title>Etymology.</title><p>The species is named after Mu Hong, one of the 108 outlaws in the classical Chinese literature ‘Outlaws of the Marsh’; noun in apposition.</p></tp:treatment-sec><tp:treatment-sec><!--Section generated to contain objects referenced in tp:taxon-treatment.--><fig id="F9" position="float" orientation="portrait"><object-id xmlns:xlink="http://www.w3.org/1999/xlink" content-type="doi" xlink:type="simple">10.3897/zookeys.1174.106340.figure9</object-id><object-id xmlns:xlink="http://www.w3.org/1999/xlink" content-type="arpha" xlink:type="simple">B4F09DA3-4B1F-5D2B-8F68-E8EC596F2326</object-id><label>Figure 9.</label><caption><p><italic><tp:taxon-name><tp:taxon-name-part taxon-name-part-type="genus" reg="Meizhelan">Meizhelan</tp:taxon-name-part><tp:taxon-name-part taxon-name-part-type="species" reg="muhong">muhong</tp:taxon-name-part></tp:taxon-name></italic> sp. nov., holotype male <bold>A</bold> prolateral view <bold>B</bold> ventral view <bold>C</bold> retrolateral view <bold>D</bold> embolus. Abbreviations: C = conductor, E embolus, PP = paraembolic process, <abbrev xmlns:xlink="http://www.w3.org/1999/xlink" xlink:title="retrolateral tibial apophysis" id="ABBRID0E1UAG" xlink:type="simple">RTA</abbrev> = retrolateral tibial apophysis, <abbrev xmlns:xlink="http://www.w3.org/1999/xlink" xlink:title="sperm duct" id="ABBRID0E5UAG" xlink:type="simple">SD</abbrev> = sperm duct, <abbrev xmlns:xlink="http://www.w3.org/1999/xlink" xlink:title="subtegulum" id="ABBRID0ECVAG" xlink:type="simple">ST</abbrev> = subtegulum.</p></caption><graphic xmlns:xlink="http://www.w3.org/1999/xlink" xlink:href="zookeys-1174-141_article-106340__-g009.jpg" position="float" orientation="portrait" xlink:type="simple" id="oo_889706.jpg"><uri content-type="original_file" xlink:type="simple">https://binary.pensoft.net/fig/889706</uri></graphic></fig><fig id="F10" position="float" orientation="portrait"><object-id xmlns:xlink="http://www.w3.org/1999/xlink" content-type="doi" xlink:type="simple">10.3897/zookeys.1174.106340.figure10</object-id><object-id xmlns:xlink="http://www.w3.org/1999/xlink" content-type="arpha" xlink:type="simple">49EFC3A8-BAC6-525E-9B83-AE7A9B4BB141</object-id><label>Figure 10.</label><caption><p><italic><tp:taxon-name><tp:taxon-name-part taxon-name-part-type="genus" reg="Meizhelan">Meizhelan</tp:taxon-name-part><tp:taxon-name-part taxon-name-part-type="species" reg="muhong">muhong</tp:taxon-name-part></tp:taxon-name></italic> sp. nov., paratype female <bold>A</bold> epigyne, ventral view <bold>B</bold> vulva, dorsal view. Abbreviations: <abbrev xmlns:xlink="http://www.w3.org/1999/xlink" xlink:title="copulatory duct" id="ABBRID0ECWAG" xlink:type="simple">CD</abbrev> = copulatory duct, <abbrev xmlns:xlink="http://www.w3.org/1999/xlink" xlink:title="copulatory opening" id="ABBRID0EGWAG" xlink:type="simple">CO</abbrev> = copulatory opening, <abbrev xmlns:xlink="http://www.w3.org/1999/xlink" xlink:title="fertilization duct" id="ABBRID0EKWAG" xlink:type="simple">FD</abbrev> = fertilization duct, <abbrev xmlns:xlink="http://www.w3.org/1999/xlink" xlink:title="glandular appendage" id="ABBRID0EOWAG" xlink:type="simple">GA</abbrev> = glandular appendage, <abbrev xmlns:xlink="http://www.w3.org/1999/xlink" xlink:title="median septum" id="ABBRID0ESWAG" xlink:type="simple">MS</abbrev> = median septum, P = pocket, S = spermatheca.</p></caption><graphic xmlns:xlink="http://www.w3.org/1999/xlink" xlink:href="zookeys-1174-141_article-106340__-g010.jpg" position="float" orientation="portrait" xlink:type="simple" id="oo_889707.jpg"><uri content-type="original_file" xlink:type="simple">https://binary.pensoft.net/fig/889707</uri></graphic></fig><fig id="F11" position="float" orientation="portrait"><object-id xmlns:xlink="http://www.w3.org/1999/xlink" content-type="doi" xlink:type="simple">10.3897/zookeys.1174.106340.figure11</object-id><object-id xmlns:xlink="http://www.w3.org/1999/xlink" content-type="arpha" xlink:type="simple">E78BA3AE-FD75-5144-96D7-DBF167D4911E</object-id><label>Figure 11.</label><caption><p><italic><tp:taxon-name><tp:taxon-name-part taxon-name-part-type="genus" reg="Meizhelan">Meizhelan</tp:taxon-name-part><tp:taxon-name-part taxon-name-part-type="species" reg="muhong">muhong</tp:taxon-name-part></tp:taxon-name></italic> sp. nov., male holotype (<bold>A, C, E–H</bold>) and female paratype (<bold>B, D</bold>) <bold>A, B</bold> habitus, dorsal view <bold>C, D</bold> eye area <bold>E</bold> chelicerae <bold>F</bold> spinnerets <bold>G</bold> metatarsus IV <bold>H</bold> shallow indentation on trochanter.</p></caption><graphic xmlns:xlink="http://www.w3.org/1999/xlink" xlink:href="zookeys-1174-141_article-106340__-g011.jpg" position="float" orientation="portrait" xlink:type="simple" id="oo_889708.jpg"><uri content-type="original_file" xlink:type="simple">https://binary.pensoft.net/fig/889708</uri></graphic></fig></tp:treatment-sec></tp:taxon-treatment>
