# Supplementary material for: ﻿On nine ground spiders from Xishuangbanna, China (Araneae, Gnaphosidae), including two new genera and seven new species
Source: Zookeys. 2023 Aug 8;1174:141–74. doi: 10.3897/zookeys.1174.106340 (PMC10838569; doi:10.3897/zookeys.1174.106340)
Supplement: XML Treatment for Sernokorba [file zookeys.1174.106340-treatment9.xml]

<!DOCTYPE tp:taxon-treatment
  PUBLIC "-//TaxonX//DTD Taxonomic Treatment Publishing DTD v0 20100105//EN" "tax-treatment-NSO.dtd">
<tp:taxon-treatment xmlns:tp="http://www.plazi.org/taxpub"><tp:treatment-meta><kwd-group><label>Taxon classification</label><kwd>
                <named-content content-type="kingdom">Animalia</named-content>
              </kwd><kwd>
                <named-content content-type="order">Araneae</named-content>
              </kwd><kwd>
                <named-content content-type="family">Gnaphosidae</named-content>
              </kwd></kwd-group><mixed-citation publication-type="journal"><person-group><name><surname>Lin</surname><given-names>YeJie</given-names></name><name><surname>Li</surname><given-names>Shuqiang</given-names></name></person-group><article-title>﻿On nine ground spiders from Xishuangbanna, China (<tp:taxon-name><tp:taxon-name-part taxon-name-part-type="order">Araneae</tp:taxon-name-part></tp:taxon-name>, <tp:taxon-name><tp:taxon-name-part taxon-name-part-type="family">Gnaphosidae</tp:taxon-name-part></tp:taxon-name>), including two new genera and seven new species</article-title><source>Zookeys</source><day>08</day><month>08</month><year>2023</year><volume>1174</volume><fpage>141</fpage><lpage>174</lpage><pub-id pub-id-type="doi">10.3897/zookeys.1174.106340</pub-id></mixed-citation></tp:treatment-meta><tp:nomenclature><label>﻿Genus</label><tp:taxon-name>
              <object-id xmlns:xlink="http://www.w3.org/1999/xlink" content-type="arpha" xlink:type="simple">FE9DA9D8-AE70-5E46-99B3-6DBAFBC84C86</object-id>
              <tp:taxon-name-part taxon-name-part-type="genus" reg="Sernokorba">Sernokorba</tp:taxon-name-part>
            </tp:taxon-name><tp:taxon-authority>Kamura, 1992</tp:taxon-authority></tp:nomenclature><tp:treatment-sec sec-type="type species" id="SECID0ESFBG"><title>Type species.</title><p><italic><tp:taxon-name><tp:taxon-name-part taxon-name-part-type="genus" reg="Prosthesima">Prosthesima</tp:taxon-name-part><tp:taxon-name-part taxon-name-part-type="species" reg="pallidipatellis">pallidipatellis</tp:taxon-name-part></tp:taxon-name></italic> Bösenberg &amp; Strand, 1906, from Japan.</p></tp:treatment-sec><tp:treatment-sec sec-type="diagnosis" id="SECID0EDGBG"><title>Diagnosis.</title><p>See <xref ref-type="bibr" rid="B3">Gallé-Szpisjak et al. (2023)</xref>.</p></tp:treatment-sec><tp:treatment-sec sec-type="comments" id="SECID0ENGBG"><title>Comments.</title><p>This genus belongs to the subfamily <tp:taxon-name><tp:taxon-name-part taxon-name-part-type="other">Herpyllinae</tp:taxon-name-part></tp:taxon-name> Platnick, 1990, includes five species: <italic><tp:taxon-name><tp:taxon-name-part taxon-name-part-type="genus" reg="Sernokorba">Sernokorba</tp:taxon-name-part><tp:taxon-name-part taxon-name-part-type="species" reg="betyar">betyar</tp:taxon-name-part></tp:taxon-name></italic> Gallé-Szpisjak, Gallé &amp; Szűts, 2023, <italic><tp:taxon-name><tp:taxon-name-part taxon-name-part-type="genus" reg="Sernokorba">S.</tp:taxon-name-part><tp:taxon-name-part taxon-name-part-type="species" reg="fanjing">fanjing</tp:taxon-name-part></tp:taxon-name></italic> Song, Zhu &amp; Zhang, 2004, <italic><tp:taxon-name><tp:taxon-name-part taxon-name-part-type="genus" reg="Sernokorba">S.</tp:taxon-name-part><tp:taxon-name-part taxon-name-part-type="species" reg="pallidipatellis">pallidipatellis</tp:taxon-name-part></tp:taxon-name></italic> (Bösenberg &amp; Strand, 1906), <italic><tp:taxon-name><tp:taxon-name-part taxon-name-part-type="genus" reg="Sernokorba">S.</tp:taxon-name-part><tp:taxon-name-part taxon-name-part-type="species" reg="ruanxiaoer">ruanxiaoer</tp:taxon-name-part></tp:taxon-name></italic> sp. nov. and <italic><tp:taxon-name><tp:taxon-name-part taxon-name-part-type="genus" reg="Sernokorba">S.</tp:taxon-name-part><tp:taxon-name-part taxon-name-part-type="species" reg="tescorum">tescorum</tp:taxon-name-part></tp:taxon-name></italic> (Simon, 1914).</p></tp:treatment-sec><tp:treatment-sec sec-type="distribution" id="SECID0EPIBG"><title>Distribution.</title><p>Europe and Asia.</p></tp:treatment-sec><ref-list><ref id="B3"><mixed-citation xmlns:xlink="http://www.w3.org/1999/xlink" xlink:type="simple"><person-group><name name-style="western"><surname>Gallé-Szpisjak</surname><given-names>N</given-names></name><name name-style="western"><surname>Gallé</surname><given-names>R</given-names></name><name name-style="western"><surname>Szűts</surname><given-names>T</given-names></name></person-group> (<year>2023</year>) <article-title>A review of the genus <italic><tp:taxon-name><tp:taxon-name-part taxon-name-part-type="genus">Sernokorba</tp:taxon-name-part></tp:taxon-name></italic> Kamura, 1992 (<tp:taxon-name><tp:taxon-name-part taxon-name-part-type="order">Araneae</tp:taxon-name-part></tp:taxon-name>, <tp:taxon-name><tp:taxon-name-part taxon-name-part-type="family">Gnaphosidae</tp:taxon-name-part></tp:taxon-name>).</article-title><source>Zoosystematics and Evolution</source><volume>99</volume>(<issue>2</issue>): <fpage>325</fpage>–<lpage>335</lpage>. <ext-link xlink:href="10.3897/zse.99.103061" ext-link-type="doi" xlink:type="simple">https://doi.org/10.3897/zse.99.103061</ext-link></mixed-citation></ref></ref-list></tp:taxon-treatment>
