# Supplementary material for: ﻿On nine ground spiders from Xishuangbanna, China (Araneae, Gnaphosidae), including two new genera and seven new species
Source: Zookeys. 2023 Aug 8;1174:141–74. doi: 10.3897/zookeys.1174.106340 (PMC10838569; doi:10.3897/zookeys.1174.106340)
Supplement: XML Treatment for Sernokorba ruanxiaoer [file zookeys.1174.106340-treatment10.xml]

<!DOCTYPE tp:taxon-treatment
  PUBLIC "-//TaxonX//DTD Taxonomic Treatment Publishing DTD v0 20100105//EN" "tax-treatment-NSO.dtd">
<tp:taxon-treatment xmlns:tp="http://www.plazi.org/taxpub"><tp:treatment-meta><kwd-group><label>Taxon classification</label><kwd>
                <named-content content-type="kingdom">Animalia</named-content>
              </kwd><kwd>
                <named-content content-type="order">Araneae</named-content>
              </kwd><kwd>
                <named-content content-type="family">Gnaphosidae</named-content>
              </kwd></kwd-group><mixed-citation publication-type="journal"><person-group><name><surname>Lin</surname><given-names>YeJie</given-names></name><name><surname>Li</surname><given-names>Shuqiang</given-names></name></person-group><article-title>﻿On nine ground spiders from Xishuangbanna, China (<tp:taxon-name><tp:taxon-name-part taxon-name-part-type="order">Araneae</tp:taxon-name-part></tp:taxon-name>, <tp:taxon-name><tp:taxon-name-part taxon-name-part-type="family">Gnaphosidae</tp:taxon-name-part></tp:taxon-name>), including two new genera and seven new species</article-title><source>Zookeys</source><day>08</day><month>08</month><year>2023</year><volume>1174</volume><fpage>141</fpage><lpage>174</lpage><pub-id pub-id-type="doi">10.3897/zookeys.1174.106340</pub-id></mixed-citation></tp:treatment-meta><tp:nomenclature><label>﻿</label><tp:taxon-name>
              <object-id xmlns:xlink="http://www.w3.org/1999/xlink" content-type="arpha" xlink:type="simple">53584A4E-248E-5F26-B88A-9EEEE3206CD7</object-id>
              <tp:taxon-name-part taxon-name-part-type="genus" reg="Sernokorba">Sernokorba</tp:taxon-name-part>
              <tp:taxon-name-part taxon-name-part-type="species" reg="ruanxiaoer">ruanxiaoer</tp:taxon-name-part>
              <object-id xmlns:xlink="http://www.w3.org/1999/xlink" content-type="zoobank" xlink:type="simple">https://zoobank.org/10C0B496-50A8-47DA-90D8-89A646D5B545</object-id>
            </tp:taxon-name><tp:taxon-status xmlns:xlink="http://www.w3.org/1999/xlink" xlink:type="simple">sp. nov.</tp:taxon-status><xref ref-type="fig" rid="F12">Figs 12A–C</xref><xref ref-type="fig" rid="F13">, 13A, B</xref><xref ref-type="fig" rid="F14">, 14A, B</xref><xref ref-type="fig" rid="F15">, 15A, B</xref></tp:nomenclature><tp:treatment-sec sec-type="type material" id="SECID0ENKBG"><title>Type material.</title><p><bold><italic>Holotype</italic></bold>: ♂ (<named-content xmlns:xlink="http://www.w3.org/1999/xlink" content-type="dwc:institutional_code" xlink:title="Institute of Zoology, Chinese Academy of Sciences" xlink:href="http://grbio.org/institution/institute-zoology-chinese-academy-sciences" xlink:type="simple">IZCAS</named-content>-Ar44498), China, Yunnan: Menglun Town: Xishuangbanna Botanical Garden, <named-content xmlns:xlink="http://www.w3.org/1999/xlink" content-type="dwc:verbatimCoordinates" xlink:type="simple"><named-content content-type="geo-json" specific-use="{&#34;type&#34;:&#34;Point&#34;,&#34;coordinates&#34;:[101.270900,21.910767]}" id="NCID0E6KBG" xlink:type="simple">21.910767°N, 101.2709°E</named-content></named-content>, ca 572 m, 15–31.II.2007, rubber-tea plantation, fogging. Guo Zheng leg. <bold><italic>Paratypes</italic></bold>: 2♂1♀ (<named-content xmlns:xlink="http://www.w3.org/1999/xlink" content-type="dwc:institutional_code" xlink:title="Institute of Zoology, Chinese Academy of Sciences" xlink:href="http://grbio.org/institution/institute-zoology-chinese-academy-sciences" xlink:type="simple">IZCAS</named-content>-Ar44499–Ar44501), same data as holotype.</p></tp:treatment-sec><tp:treatment-sec sec-type="diagnosis" id="SECID0ELLBG"><title>Diagnosis.</title><p>The male of <italic><tp:taxon-name><tp:taxon-name-part taxon-name-part-type="genus" reg="Sernokorba">Sernokorba</tp:taxon-name-part><tp:taxon-name-part taxon-name-part-type="species" reg="ruanxiaoer">ruanxiaoer</tp:taxon-name-part></tp:taxon-name></italic> sp. nov. is similar to these of <italic><tp:taxon-name><tp:taxon-name-part taxon-name-part-type="genus" reg="Sernokorba">S.</tp:taxon-name-part><tp:taxon-name-part taxon-name-part-type="species" reg="fanjing">fanjing</tp:taxon-name-part></tp:taxon-name></italic> Song, Zhu &amp; Zhang, 2004 and <italic><tp:taxon-name><tp:taxon-name-part taxon-name-part-type="genus" reg="Sernokorba">S.</tp:taxon-name-part><tp:taxon-name-part taxon-name-part-type="species" reg="pallidipatellis">pallidipatellis</tp:taxon-name-part></tp:taxon-name></italic> (Bösenberg &amp; Strand, 1906) by the conductor without serration (Figs <xref ref-type="fig" rid="F12">12B</xref>, <xref ref-type="fig" rid="F13">13B</xref>). Females of the new species are similar to those of <italic><tp:taxon-name><tp:taxon-name-part taxon-name-part-type="genus" reg="Sernokorba">S.</tp:taxon-name-part><tp:taxon-name-part taxon-name-part-type="species" reg="pallidipatellis">pallidipatellis</tp:taxon-name-part></tp:taxon-name></italic> by unobvious copulatory openings (Fig. <xref ref-type="fig" rid="F14">14A</xref>). However, the new species can be distinguished from <italic><tp:taxon-name><tp:taxon-name-part taxon-name-part-type="genus" reg="Sernokorba">S.</tp:taxon-name-part><tp:taxon-name-part taxon-name-part-type="species" reg="fanjing">fanjing</tp:taxon-name-part></tp:taxon-name></italic> by the tip of the conductor blunt (Figs <xref ref-type="fig" rid="F12">12B</xref>, <xref ref-type="fig" rid="F13">13B</xref>) [vs sharped (see <xref ref-type="bibr" rid="B18">Wang et al. 2023</xref>: fig. 1B)] and can be distinguished from <italic><tp:taxon-name><tp:taxon-name-part taxon-name-part-type="genus" reg="Sernokorba">S.</tp:taxon-name-part><tp:taxon-name-part taxon-name-part-type="species" reg="pallidipatellis">pallidipatellis</tp:taxon-name-part></tp:taxon-name></italic> by the tip of the embolus straight (Fig. <xref ref-type="fig" rid="F13">13A</xref>) [vs curved (see <xref ref-type="bibr" rid="B3">Gallé-Szpisjak et al. 2023</xref>: figs 23, 33)]. The female can be distinguished from those of <italic><tp:taxon-name><tp:taxon-name-part taxon-name-part-type="genus" reg="Sernokorba">S.</tp:taxon-name-part><tp:taxon-name-part taxon-name-part-type="species" reg="pallidipatellis">pallidipatellis</tp:taxon-name-part></tp:taxon-name></italic> by the ratio of the length of the spermathecae to the diameter of the copulatory duct is almost 1:1 and the diameter of the glandular appendage is longer than the diameter of the copulatory duct (Fig. <xref ref-type="fig" rid="F14">14B</xref>) [vs 2:3 and shorter than the diameter of the copulatory duct (see <xref ref-type="bibr" rid="B4">Kamura 1992</xref>: fig. 7)].</p><fig id="F12" position="float" orientation="portrait"><object-id xmlns:xlink="http://www.w3.org/1999/xlink" content-type="doi" xlink:type="simple">10.3897/zookeys.1174.106340.figure12</object-id><object-id xmlns:xlink="http://www.w3.org/1999/xlink" content-type="arpha" xlink:type="simple">F50431D8-120C-57C7-8D32-7B955FA2B1D4</object-id><label>Figure 12.</label><caption><p><italic><tp:taxon-name><tp:taxon-name-part taxon-name-part-type="genus" reg="Sernokorba">Sernokorba</tp:taxon-name-part><tp:taxon-name-part taxon-name-part-type="species" reg="ruanxiaoer">ruanxiaoer</tp:taxon-name-part></tp:taxon-name></italic> sp. nov., holotype male <bold>A</bold> prolateral view <bold>B</bold> ventral view <bold>C</bold> retrolateral view. Abbreviations: C = conductor, E = embolus, <abbrev xmlns:xlink="http://www.w3.org/1999/xlink" xlink:title="retrolateral tibial apophysis" id="ABBRID0E6PBG" xlink:type="simple">RTA</abbrev> = retrolateral tibial apophysis, <abbrev xmlns:xlink="http://www.w3.org/1999/xlink" xlink:title="sperm duct" id="ABBRID0EDQBG" xlink:type="simple">SD</abbrev> = sperm duct, <abbrev xmlns:xlink="http://www.w3.org/1999/xlink" xlink:title="subtegulum" id="ABBRID0EHQBG" xlink:type="simple">ST</abbrev> = subtegulum, T = tegulum.</p></caption><graphic xmlns:xlink="http://www.w3.org/1999/xlink" xlink:href="zookeys-1174-141_article-106340__-g012.jpg" position="float" orientation="portrait" xlink:type="simple" id="oo_889709.jpg"><uri content-type="original_file" xlink:type="simple">https://binary.pensoft.net/fig/889709</uri></graphic></fig><fig id="F13" position="float" orientation="portrait"><object-id xmlns:xlink="http://www.w3.org/1999/xlink" content-type="doi" xlink:type="simple">10.3897/zookeys.1174.106340.figure13</object-id><object-id xmlns:xlink="http://www.w3.org/1999/xlink" content-type="arpha" xlink:type="simple">0008FDE7-8169-55E3-85E6-A756B573B7BF</object-id><label>Figure 13.</label><caption><p><italic><tp:taxon-name><tp:taxon-name-part taxon-name-part-type="genus" reg="Sernokorba">Sernokorba</tp:taxon-name-part><tp:taxon-name-part taxon-name-part-type="species" reg="ruanxiaoer">ruanxiaoer</tp:taxon-name-part></tp:taxon-name></italic> sp. nov., paratype male <bold>A</bold> embolus, ventral view <bold>B</bold> conductor, ventral view.</p></caption><graphic xmlns:xlink="http://www.w3.org/1999/xlink" xlink:href="zookeys-1174-141_article-106340__-g013.jpg" position="float" orientation="portrait" xlink:type="simple" id="oo_889710.jpg"><uri content-type="original_file" xlink:type="simple">https://binary.pensoft.net/fig/889710</uri></graphic></fig><fig id="F14" position="float" orientation="portrait"><object-id xmlns:xlink="http://www.w3.org/1999/xlink" content-type="doi" xlink:type="simple">10.3897/zookeys.1174.106340.figure14</object-id><object-id xmlns:xlink="http://www.w3.org/1999/xlink" content-type="arpha" xlink:type="simple">5BC5D4C0-5773-57D4-8CDB-247030C1313D</object-id><label>Figure 14.</label><caption><p><italic><tp:taxon-name><tp:taxon-name-part taxon-name-part-type="genus" reg="Sernokorba">Sernokorba</tp:taxon-name-part><tp:taxon-name-part taxon-name-part-type="species" reg="ruanxiaoer">ruanxiaoer</tp:taxon-name-part></tp:taxon-name></italic> sp. nov., paratype female <bold>A</bold> epigyne, ventral view <bold>B</bold> vulva, dorsal view. Abbreviations: <abbrev xmlns:xlink="http://www.w3.org/1999/xlink" xlink:title="copulatory duct" id="ABBRID0EDSBG" xlink:type="simple">CD</abbrev> = copulatory duct, <abbrev xmlns:xlink="http://www.w3.org/1999/xlink" xlink:title="copulatory opening" id="ABBRID0EHSBG" xlink:type="simple">CO</abbrev> = copulatory opening, <abbrev xmlns:xlink="http://www.w3.org/1999/xlink" xlink:title="fertilization duct" id="ABBRID0ELSBG" xlink:type="simple">FD</abbrev> = fertilization duct, <abbrev xmlns:xlink="http://www.w3.org/1999/xlink" xlink:title="glandular appendage" id="ABBRID0EPSBG" xlink:type="simple">GA</abbrev> = glandular appendage, S = spermatheca.</p></caption><graphic xmlns:xlink="http://www.w3.org/1999/xlink" xlink:href="zookeys-1174-141_article-106340__-g014.jpg" position="float" orientation="portrait" xlink:type="simple" id="oo_889711.jpg"><uri content-type="original_file" xlink:type="simple">https://binary.pensoft.net/fig/889711</uri></graphic></fig></tp:treatment-sec><tp:treatment-sec sec-type="description" id="SECID0EYSBG"><title>Description.</title><p><bold>Male holotype</bold> (Fig. <xref ref-type="fig" rid="F15">15A</xref>). Total length 5.02; carapace 2.41 long, 1.72 wide, opisthosoma 2.48 long, 1.64 wide. Eye sizes and interdistances: <abbrev xmlns:xlink="http://www.w3.org/1999/xlink" xlink:title="anterior median eye" id="ABBRID0EETBG" xlink:type="simple">AME</abbrev> 0.08, <abbrev xmlns:xlink="http://www.w3.org/1999/xlink" xlink:title="anterior lateral eye" id="ABBRID0EITBG" xlink:type="simple">ALE</abbrev> 0.10, <abbrev xmlns:xlink="http://www.w3.org/1999/xlink" xlink:title="posterior median eye" id="ABBRID0EMTBG" xlink:type="simple">PME</abbrev> 0.09, <abbrev xmlns:xlink="http://www.w3.org/1999/xlink" xlink:title="posterior lateral eye" id="ABBRID0EQTBG" xlink:type="simple">PLE</abbrev> 0.09, <abbrev xmlns:xlink="http://www.w3.org/1999/xlink" xlink:title="anterior median eye" id="ABBRID0EUTBG" xlink:type="simple">AME</abbrev>–<abbrev xmlns:xlink="http://www.w3.org/1999/xlink" xlink:title="anterior median eye" id="ABBRID0EYTBG" xlink:type="simple">AME</abbrev> 0.05, <abbrev xmlns:xlink="http://www.w3.org/1999/xlink" xlink:title="anterior median eye" id="ABBRID0E3TBG" xlink:type="simple">AME</abbrev>–<abbrev xmlns:xlink="http://www.w3.org/1999/xlink" xlink:title="anterior lateral eye" id="ABBRID0EAUBG" xlink:type="simple">ALE</abbrev> 0.01, <abbrev xmlns:xlink="http://www.w3.org/1999/xlink" xlink:title="posterior median eye" id="ABBRID0EEUBG" xlink:type="simple">PME</abbrev>–<abbrev xmlns:xlink="http://www.w3.org/1999/xlink" xlink:title="posterior median eye" id="ABBRID0EIUBG" xlink:type="simple">PME</abbrev> 0.07, <abbrev xmlns:xlink="http://www.w3.org/1999/xlink" xlink:title="posterior median eye" id="ABBRID0EMUBG" xlink:type="simple">PME</abbrev>–<abbrev xmlns:xlink="http://www.w3.org/1999/xlink" xlink:title="posterior lateral eye" id="ABBRID0EQUBG" xlink:type="simple">PLE</abbrev> 0.06, <abbrev xmlns:xlink="http://www.w3.org/1999/xlink" xlink:title="anterior median eye" id="ABBRID0EUUBG" xlink:type="simple">AME</abbrev>–<abbrev xmlns:xlink="http://www.w3.org/1999/xlink" xlink:title="posterior median eye" id="ABBRID0EYUBG" xlink:type="simple">PME</abbrev> 0.09, <abbrev xmlns:xlink="http://www.w3.org/1999/xlink" xlink:title="anterior lateral eye" id="ABBRID0E3UBG" xlink:type="simple">ALE</abbrev>–<abbrev xmlns:xlink="http://www.w3.org/1999/xlink" xlink:title="posterior lateral eye" id="ABBRID0EAVBG" xlink:type="simple">PLE</abbrev> 0.09. Anterior eye row and posterior eye row recurved. Chelicerae with eight promarginal and one retromarginal teeth. Leg measurements: I 5.56 (1.63, 1.85, 1.14, 0.94), II 5.45 (1.49, 1.79, 1.21, 0.96), III 5.65 (1.58, 1.75, 1.37, 0.95), IV 8.29 (2.09, 2.32, 2.27, 1.61). Opisthosoma elongate-oval, venter dark brown, with four transverse white bands of setae, dorsal scutum almost 1/2 the length of the opisthosoma. Spinnerets dark brown.</p><fig id="F15" position="float" orientation="portrait"><object-id xmlns:xlink="http://www.w3.org/1999/xlink" content-type="doi" xlink:type="simple">10.3897/zookeys.1174.106340.figure15</object-id><object-id xmlns:xlink="http://www.w3.org/1999/xlink" content-type="arpha" xlink:type="simple">E6D498BB-E96E-5BD9-9FBF-3CADB4B4A420</object-id><label>Figure 15.</label><caption><p><italic><tp:taxon-name><tp:taxon-name-part taxon-name-part-type="genus" reg="Sernokorba">Sernokorba</tp:taxon-name-part><tp:taxon-name-part taxon-name-part-type="species" reg="ruanxiaoer">ruanxiaoer</tp:taxon-name-part></tp:taxon-name></italic> sp. nov., habitus, dorsal view <bold>A</bold> male holotype <bold>B</bold> female paratype.</p></caption><graphic xmlns:xlink="http://www.w3.org/1999/xlink" xlink:href="zookeys-1174-141_article-106340__-g015.jpg" position="float" orientation="portrait" xlink:type="simple" id="oo_889712.jpg"><uri content-type="original_file" xlink:type="simple">https://binary.pensoft.net/fig/889712</uri></graphic></fig><p>Palp (Figs <xref ref-type="fig" rid="F12">12A–C</xref>, <xref ref-type="fig" rid="F13">13A, B</xref>). Femur unmodified. Tibia slightly longer than patella. Retrolateral tibial apophysis 1.5× longer than tibia, bent in its middle and with an apical hook. Cymbium almost two× longer than wide. Subtegulum (<abbrev xmlns:xlink="http://www.w3.org/1999/xlink" xlink:title="subtegulum" id="ABBRID0EKWBG" xlink:type="simple">ST</abbrev>) obvious in prolateral and ventral view. Tegulum obvious, almost 2.5× wider than long in ventral view, with long and U-shaped sperm duct (<abbrev xmlns:xlink="http://www.w3.org/1999/xlink" xlink:title="sperm duct" id="ABBRID0EOWBG" xlink:type="simple">SD</abbrev>). Conductor (C) membranous, 1/2 the bulb length, encircled embolus distally. Embolus (E) short, originated from the apical portion of bulb, straight.</p><p><bold>Female paratype</bold> (<named-content xmlns:xlink="http://www.w3.org/1999/xlink" content-type="dwc:institutional_code" xlink:title="Institute of Zoology, Chinese Academy of Sciences" xlink:href="http://grbio.org/institution/institute-zoology-chinese-academy-sciences" xlink:type="simple">IZCAS</named-content>-Ar44501) (Fig. <xref ref-type="fig" rid="F15">15B</xref>). Total length 5.68; carapace 2.53 long, 1.86 wide, opisthosoma 3.13 long, 2.14 wide. Eye sizes and interdistances: <abbrev xmlns:xlink="http://www.w3.org/1999/xlink" xlink:title="anterior median eye" id="ABBRID0E5WBG" xlink:type="simple">AME</abbrev> 0.07, <abbrev xmlns:xlink="http://www.w3.org/1999/xlink" xlink:title="anterior lateral eye" id="ABBRID0ECXBG" xlink:type="simple">ALE</abbrev> 0.11, <abbrev xmlns:xlink="http://www.w3.org/1999/xlink" xlink:title="posterior median eye" id="ABBRID0EGXBG" xlink:type="simple">PME</abbrev> 0.09, <abbrev xmlns:xlink="http://www.w3.org/1999/xlink" xlink:title="posterior lateral eye" id="ABBRID0EKXBG" xlink:type="simple">PLE</abbrev> 0.11, <abbrev xmlns:xlink="http://www.w3.org/1999/xlink" xlink:title="anterior median eye" id="ABBRID0EOXBG" xlink:type="simple">AME</abbrev>–<abbrev xmlns:xlink="http://www.w3.org/1999/xlink" xlink:title="anterior median eye" id="ABBRID0ESXBG" xlink:type="simple">AME</abbrev> 0.05, <abbrev xmlns:xlink="http://www.w3.org/1999/xlink" xlink:title="anterior median eye" id="ABBRID0EWXBG" xlink:type="simple">AME</abbrev>–<abbrev xmlns:xlink="http://www.w3.org/1999/xlink" xlink:title="anterior lateral eye" id="ABBRID0E1XBG" xlink:type="simple">ALE</abbrev> 0.01, <abbrev xmlns:xlink="http://www.w3.org/1999/xlink" xlink:title="posterior median eye" id="ABBRID0E5XBG" xlink:type="simple">PME</abbrev>–<abbrev xmlns:xlink="http://www.w3.org/1999/xlink" xlink:title="posterior median eye" id="ABBRID0ECYBG" xlink:type="simple">PME</abbrev> 0.07, <abbrev xmlns:xlink="http://www.w3.org/1999/xlink" xlink:title="posterior median eye" id="ABBRID0EGYBG" xlink:type="simple">PME</abbrev>–<abbrev xmlns:xlink="http://www.w3.org/1999/xlink" xlink:title="posterior lateral eye" id="ABBRID0EKYBG" xlink:type="simple">PLE</abbrev> 0.06, <abbrev xmlns:xlink="http://www.w3.org/1999/xlink" xlink:title="anterior median eye" id="ABBRID0EOYBG" xlink:type="simple">AME</abbrev>–<abbrev xmlns:xlink="http://www.w3.org/1999/xlink" xlink:title="posterior median eye" id="ABBRID0ESYBG" xlink:type="simple">PME</abbrev> 0.11, <abbrev xmlns:xlink="http://www.w3.org/1999/xlink" xlink:title="anterior lateral eye" id="ABBRID0EWYBG" xlink:type="simple">ALE</abbrev>–<abbrev xmlns:xlink="http://www.w3.org/1999/xlink" xlink:title="posterior lateral eye" id="ABBRID0E1YBG" xlink:type="simple">PLE</abbrev> 0.08. Chelicerae with eight promarginal and one retromarginal teeth. Leg measurements: I 5.46 (1.67, 1.93, 0.97, 0.89), II 5.65 (1.72, 1.84, 1.13, 0.96), III 5.79 (1.54, 1.83, 1.27, 1.15), IV 7.93 (2.06, 2.39, 2.27, 1.21). Opisthosoma as in male but without dorsal scutum. Spinnerets dark brown.</p><p>Epigyne (Fig. <xref ref-type="fig" rid="F14">14A, B</xref>). Epigynal plate almost as long as wide. Copulatory openings (<abbrev xmlns:xlink="http://www.w3.org/1999/xlink" xlink:title="copulatory opening" id="ABBRID0EEZBG" xlink:type="simple">CO</abbrev>) unobvious, the edge of the copulatory openings strongly sclerotized. Copulatory ducts (<abbrev xmlns:xlink="http://www.w3.org/1999/xlink" xlink:title="copulatory duct" id="ABBRID0EIZBG" xlink:type="simple">CD</abbrev>) slightly curved, with glandular appendage (<abbrev xmlns:xlink="http://www.w3.org/1999/xlink" xlink:title="glandular appendage" id="ABBRID0EMZBG" xlink:type="simple">GA</abbrev>) anteriorly. Spermathecae (S) pear-shaped. Fertilization ducts (<abbrev xmlns:xlink="http://www.w3.org/1999/xlink" xlink:title="fertilization duct" id="ABBRID0EQZBG" xlink:type="simple">FD</abbrev>) sickle-shaped, directed at 2 o’clock position from spermathecae.</p></tp:treatment-sec><tp:treatment-sec sec-type="distribution" id="SECID0EUZBG"><title>Distribution.</title><p>Known only from the type locality.</p></tp:treatment-sec><tp:treatment-sec sec-type="etymology" id="SECID0EZZBG"><title>Etymology.</title><p>The species is named after Ruan Xiaoer, one of the 108 outlaws in the classical Chinese novel ‘Outlaws of the Marsh’; noun in apposition.</p></tp:treatment-sec><ref-list><ref id="B18"><mixed-citation xmlns:xlink="http://www.w3.org/1999/xlink" xlink:type="simple"><person-group><name name-style="western"><surname>Wang</surname><given-names>C</given-names></name><name name-style="western"><surname>Gan</surname><given-names>J</given-names></name><name name-style="western"><surname>Mi</surname><given-names>X</given-names></name><name name-style="western"><surname>Long</surname><given-names>C</given-names></name></person-group> (<year>2023</year>) <article-title>First description of the male of <italic><tp:taxon-name><tp:taxon-name-part taxon-name-part-type="genus">Sernokorba</tp:taxon-name-part><tp:taxon-name-part taxon-name-part-type="species">fanjing</tp:taxon-name-part></tp:taxon-name></italic> Song, Zhu &amp; Zhang, 2004 from Guizhou, China (<tp:taxon-name><tp:taxon-name-part taxon-name-part-type="order">Araneae</tp:taxon-name-part></tp:taxon-name>: <tp:taxon-name><tp:taxon-name-part taxon-name-part-type="family">Gnaphosidae</tp:taxon-name-part></tp:taxon-name>).</article-title><source>Acta Arachnologica Sinica</source><volume>32</volume>(<issue>1</issue>): <fpage>37</fpage>–<lpage>41</lpage>.</mixed-citation></ref><ref id="B3"><mixed-citation xmlns:xlink="http://www.w3.org/1999/xlink" xlink:type="simple"><person-group><name name-style="western"><surname>Gallé-Szpisjak</surname><given-names>N</given-names></name><name name-style="western"><surname>Gallé</surname><given-names>R</given-names></name><name name-style="western"><surname>Szűts</surname><given-names>T</given-names></name></person-group> (<year>2023</year>) <article-title>A review of the genus <italic><tp:taxon-name><tp:taxon-name-part taxon-name-part-type="genus">Sernokorba</tp:taxon-name-part></tp:taxon-name></italic> Kamura, 1992 (<tp:taxon-name><tp:taxon-name-part taxon-name-part-type="order">Araneae</tp:taxon-name-part></tp:taxon-name>, <tp:taxon-name><tp:taxon-name-part taxon-name-part-type="family">Gnaphosidae</tp:taxon-name-part></tp:taxon-name>).</article-title><source>Zoosystematics and Evolution</source><volume>99</volume>(<issue>2</issue>): <fpage>325</fpage>–<lpage>335</lpage>. <ext-link xlink:href="10.3897/zse.99.103061" ext-link-type="doi" xlink:type="simple">https://doi.org/10.3897/zse.99.103061</ext-link></mixed-citation></ref><ref id="B4"><mixed-citation xmlns:xlink="http://www.w3.org/1999/xlink" xlink:type="simple"><person-group><name name-style="western"><surname>Kamura</surname><given-names>T</given-names></name></person-group> (<year>1992</year>) <article-title>Two new genera of the family <tp:taxon-name><tp:taxon-name-part taxon-name-part-type="family">Gnaphosidae</tp:taxon-name-part></tp:taxon-name> (<tp:taxon-name><tp:taxon-name-part taxon-name-part-type="order">Araneae</tp:taxon-name-part></tp:taxon-name>) from Japan.</article-title><source>Acta Arachnologica</source><volume>41</volume>(<issue>2</issue>): <fpage>119</fpage>–<lpage>132</lpage>. <ext-link xlink:href="10.2476/asjaa.41.119" ext-link-type="doi" xlink:type="simple">https://doi.org/10.2476/asjaa.41.119</ext-link></mixed-citation></ref></ref-list></tp:taxon-treatment>
