# Supplementary material for: ﻿On nine ground spiders from Xishuangbanna, China (Araneae, Gnaphosidae), including two new genera and seven new species
Source: Zookeys. 2023 Aug 8;1174:141–74. doi: 10.3897/zookeys.1174.106340 (PMC10838569; doi:10.3897/zookeys.1174.106340)
Supplement: XML Treatment for Synaphosus [file zookeys.1174.106340-treatment11.xml]

<!DOCTYPE tp:taxon-treatment
  PUBLIC "-//TaxonX//DTD Taxonomic Treatment Publishing DTD v0 20100105//EN" "tax-treatment-NSO.dtd">
<tp:taxon-treatment xmlns:tp="http://www.plazi.org/taxpub"><tp:treatment-meta><kwd-group><label>Taxon classification</label><kwd>
                <named-content content-type="kingdom">Animalia</named-content>
              </kwd><kwd>
                <named-content content-type="order">Araneae</named-content>
              </kwd><kwd>
                <named-content content-type="family">Gnaphosidae</named-content>
              </kwd></kwd-group><mixed-citation publication-type="journal"><person-group><name><surname>Lin</surname><given-names>YeJie</given-names></name><name><surname>Li</surname><given-names>Shuqiang</given-names></name></person-group><article-title>﻿On nine ground spiders from Xishuangbanna, China (<tp:taxon-name><tp:taxon-name-part taxon-name-part-type="order">Araneae</tp:taxon-name-part></tp:taxon-name>, <tp:taxon-name><tp:taxon-name-part taxon-name-part-type="family">Gnaphosidae</tp:taxon-name-part></tp:taxon-name>), including two new genera and seven new species</article-title><source>Zookeys</source><day>08</day><month>08</month><year>2023</year><volume>1174</volume><fpage>141</fpage><lpage>174</lpage><pub-id pub-id-type="doi">10.3897/zookeys.1174.106340</pub-id></mixed-citation></tp:treatment-meta><tp:nomenclature><label>﻿Genus</label><tp:taxon-name>
              <object-id xmlns:xlink="http://www.w3.org/1999/xlink" content-type="arpha" xlink:type="simple">7B14F604-A62E-5D2D-9273-5CBEE70BC865</object-id>
              <tp:taxon-name-part taxon-name-part-type="genus" reg="Synaphosus">Synaphosus</tp:taxon-name-part>
            </tp:taxon-name><tp:taxon-authority>Platnick &amp; Shadab, 1980</tp:taxon-authority></tp:nomenclature><tp:treatment-sec sec-type="type species" id="SECID0E51BG"><title>Type species.</title><p><italic><tp:taxon-name><tp:taxon-name-part taxon-name-part-type="genus" reg="Nodocion">Nodocion</tp:taxon-name-part><tp:taxon-name-part taxon-name-part-type="species" reg="syntheticus">syntheticus</tp:taxon-name-part></tp:taxon-name></italic> Chamberlin, 1924, from USA.</p></tp:treatment-sec><tp:treatment-sec sec-type="diagnosis" id="SECID0EP2BG"><title>Diagnosis.</title><p>See <xref ref-type="bibr" rid="B8">Marusik and Omelko (2018)</xref>.</p></tp:treatment-sec><tp:treatment-sec sec-type="comments" id="SECID0EZ2BG"><title>Comments.</title><p>This genus remains unassigned to any subfamily or tribe of <tp:taxon-name><tp:taxon-name-part taxon-name-part-type="family">Gnaphosidae</tp:taxon-name-part></tp:taxon-name>, belonging only to the informal <italic><tp:taxon-name><tp:taxon-name-part taxon-name-part-type="genus" reg="Echemus">Echemus</tp:taxon-name-part></tp:taxon-name></italic> group of genera, includes 37 species, see World Spider Catalog, 2023.</p></tp:treatment-sec><tp:treatment-sec sec-type="Species groups" id="SECID0EL3BG"><title>Species groups.</title><p>Five species groups: the <italic><tp:taxon-name><tp:taxon-name-part taxon-name-part-type="genus" reg="Synaphosus"/><tp:taxon-name-part taxon-name-part-type="species" reg="syntheticus">syntheticus</tp:taxon-name-part></tp:taxon-name></italic> group, the <italic><tp:taxon-name><tp:taxon-name-part taxon-name-part-type="genus" reg="Synaphosus"/><tp:taxon-name-part taxon-name-part-type="species" reg="gracillimus">gracillimus</tp:taxon-name-part></tp:taxon-name></italic> group, the <italic><tp:taxon-name><tp:taxon-name-part taxon-name-part-type="genus" reg="Synaphosus"/><tp:taxon-name-part taxon-name-part-type="species" reg="kakamega">kakamega</tp:taxon-name-part></tp:taxon-name></italic> group and the <italic><tp:taxon-name><tp:taxon-name-part taxon-name-part-type="genus" reg="Synaphosus"/><tp:taxon-name-part taxon-name-part-type="species" reg="femininis">femininis</tp:taxon-name-part></tp:taxon-name></italic> group. Here, we report a new group: the <italic><tp:taxon-name><tp:taxon-name-part taxon-name-part-type="genus" reg="Synaphosus"/><tp:taxon-name-part taxon-name-part-type="species" reg="dubius">dubius</tp:taxon-name-part></tp:taxon-name></italic>-group with two species: <italic><tp:taxon-name><tp:taxon-name-part taxon-name-part-type="genus" reg="Synaphosus">Synaphosus</tp:taxon-name-part><tp:taxon-name-part taxon-name-part-type="species" reg="dubius">dubius</tp:taxon-name-part></tp:taxon-name></italic> Marusik &amp; Omelko, 2018 and <italic><tp:taxon-name><tp:taxon-name-part taxon-name-part-type="genus" reg="Synaphosus">S.</tp:taxon-name-part><tp:taxon-name-part taxon-name-part-type="species" reg="lijun">lijun</tp:taxon-name-part></tp:taxon-name></italic> sp. nov. This group can be distinguished by the male embolus originating at 9 o’clock position and females have long, stick-like and inflexible scape and spermathecae with 6–10 turns.</p></tp:treatment-sec><tp:treatment-sec sec-type="distribution" id="SECID0EZ5BG"><title>Distribution.</title><p>Africa, Asia, Europe, and North America.</p></tp:treatment-sec><ref-list><ref id="B8"><mixed-citation xmlns:xlink="http://www.w3.org/1999/xlink" xlink:type="simple"><person-group><name name-style="western"><surname>Marusik</surname><given-names>YM</given-names></name><name name-style="western"><surname>Omelko</surname><given-names>MM</given-names></name></person-group> (<year>2018</year>) <article-title>New data on <italic><tp:taxon-name><tp:taxon-name-part taxon-name-part-type="genus">Synaphosus</tp:taxon-name-part></tp:taxon-name></italic> (<tp:taxon-name><tp:taxon-name-part taxon-name-part-type="order">Araneae</tp:taxon-name-part></tp:taxon-name>: <tp:taxon-name><tp:taxon-name-part taxon-name-part-type="family">Gnaphosidae</tp:taxon-name-part></tp:taxon-name>) from Southeast Asia.</article-title><source>Zootaxa</source><volume>4374</volume>(<issue>2</issue>): <fpage>235</fpage>–<lpage>248</lpage>. <ext-link xlink:href="10.11646/zootaxa.4374.2.4" ext-link-type="doi" xlink:type="simple">https://doi.org/10.11646/zootaxa.4374.2.4</ext-link></mixed-citation></ref></ref-list></tp:taxon-treatment>
