# Supplementary material for: ﻿On nine ground spiders from Xishuangbanna, China (Araneae, Gnaphosidae), including two new genera and seven new species
Source: Zookeys. 2023 Aug 8;1174:141–74. doi: 10.3897/zookeys.1174.106340 (PMC10838569; doi:10.3897/zookeys.1174.106340)
Supplement: XML Treatment for Synaphosus leiheng [file zookeys.1174.106340-treatment12.xml]

<!DOCTYPE tp:taxon-treatment
  PUBLIC "-//TaxonX//DTD Taxonomic Treatment Publishing DTD v0 20100105//EN" "tax-treatment-NSO.dtd">
<tp:taxon-treatment xmlns:tp="http://www.plazi.org/taxpub"><tp:treatment-meta><kwd-group><label>Taxon classification</label><kwd>
                <named-content content-type="kingdom">Animalia</named-content>
              </kwd><kwd>
                <named-content content-type="order">Araneae</named-content>
              </kwd><kwd>
                <named-content content-type="family">Gnaphosidae</named-content>
              </kwd></kwd-group><mixed-citation publication-type="journal"><person-group><name><surname>Lin</surname><given-names>YeJie</given-names></name><name><surname>Li</surname><given-names>Shuqiang</given-names></name></person-group><article-title>﻿On nine ground spiders from Xishuangbanna, China (<tp:taxon-name><tp:taxon-name-part taxon-name-part-type="order">Araneae</tp:taxon-name-part></tp:taxon-name>, <tp:taxon-name><tp:taxon-name-part taxon-name-part-type="family">Gnaphosidae</tp:taxon-name-part></tp:taxon-name>), including two new genera and seven new species</article-title><source>Zookeys</source><day>08</day><month>08</month><year>2023</year><volume>1174</volume><fpage>141</fpage><lpage>174</lpage><pub-id pub-id-type="doi">10.3897/zookeys.1174.106340</pub-id></mixed-citation></tp:treatment-meta><tp:nomenclature><label>﻿</label><tp:taxon-name>
              <object-id xmlns:xlink="http://www.w3.org/1999/xlink" content-type="arpha" xlink:type="simple">3F1ABF8B-5862-5EB2-ABD1-4380575CAC34</object-id>
              <tp:taxon-name-part taxon-name-part-type="genus" reg="Synaphosus">Synaphosus</tp:taxon-name-part>
              <tp:taxon-name-part taxon-name-part-type="species" reg="leiheng">leiheng</tp:taxon-name-part>
              <object-id xmlns:xlink="http://www.w3.org/1999/xlink" content-type="zoobank" xlink:type="simple">https://zoobank.org/DE6388EC-FDAF-4439-A120-50764E0A88A3</object-id>
            </tp:taxon-name><tp:taxon-status xmlns:xlink="http://www.w3.org/1999/xlink" xlink:type="simple">sp. nov.</tp:taxon-status><xref ref-type="fig" rid="F16">Figs 16A–C</xref><xref ref-type="fig" rid="F17">, 17A, B</xref><xref ref-type="fig" rid="F20">, 20A, B</xref></tp:nomenclature><tp:treatment-sec sec-type="type material" id="SECID0EDBAI"><title>Type material.</title><p><bold><italic>Holotype</italic></bold>: ♂ (<named-content xmlns:xlink="http://www.w3.org/1999/xlink" content-type="dwc:institutional_code" xlink:title="Institute of Zoology, Chinese Academy of Sciences" xlink:href="http://grbio.org/institution/institute-zoology-chinese-academy-sciences" xlink:type="simple">IZCAS</named-content>-Ar44458), China, Yunnan: Menglun Town: Xishuangbanna Nature Reserve, <named-content xmlns:xlink="http://www.w3.org/1999/xlink" content-type="dwc:verbatimCoordinates" xlink:type="simple"><named-content content-type="geo-json" specific-use="{&#34;type&#34;:&#34;Point&#34;,&#34;coordinates&#34;:[101.198200,21.961100]}" id="NCID0EVBAI" xlink:type="simple">21.9611°N, 101.1982°E</named-content></named-content>, ca 790 m, 16–24.2006, Guo Zheng leg. <bold><italic>Paratypes</italic></bold>: 1♀ (<named-content xmlns:xlink="http://www.w3.org/1999/xlink" content-type="dwc:institutional_code" xlink:title="Institute of Zoology, Chinese Academy of Sciences" xlink:href="http://grbio.org/institution/institute-zoology-chinese-academy-sciences" xlink:type="simple">IZCAS</named-content>-Ar44459), same data as holotype; 11♀ (<named-content xmlns:xlink="http://www.w3.org/1999/xlink" content-type="dwc:institutional_code" xlink:title="Institute of Zoology, Chinese Academy of Sciences" xlink:href="http://grbio.org/institution/institute-zoology-chinese-academy-sciences" xlink:type="simple">IZCAS</named-content>-Ar44460–Ar44470), China, Yunnan: Menglun Town: Xishuangbanna Botanical Garden, <named-content xmlns:xlink="http://www.w3.org/1999/xlink" content-type="dwc:verbatimCoordinates" xlink:type="simple"><named-content content-type="geo-json" specific-use="{&#34;type&#34;:&#34;Point&#34;,&#34;coordinates&#34;:[101.284500,21.897000]}" id="NCID0EICAI" xlink:type="simple">21.8970°N, 101.2845°E</named-content></named-content>, ca 613 m, 1–15.II.2007, Guo Zheng leg.</p></tp:treatment-sec><tp:treatment-sec sec-type="diagnosis" id="SECID0ENCAI"><title>Diagnosis.</title><p>The new species similar to <italic><tp:taxon-name><tp:taxon-name-part taxon-name-part-type="genus" reg="Synaphosus">S.</tp:taxon-name-part><tp:taxon-name-part taxon-name-part-type="species" reg="evertsi">evertsi</tp:taxon-name-part></tp:taxon-name></italic> Ovtsharenko, Levy &amp; Platnick, 1994 by the male with a retrolateral tibial hood (Fig. <xref ref-type="fig" rid="F16">16B</xref>) and lake of retrolateral tibial apophysis (Fig. <xref ref-type="fig" rid="F16">16B</xref>) and females by the deep, separated, anterior copulatory opening (Fig. <xref ref-type="fig" rid="F17">17A</xref>). However, the new species can be distinguished by the hook-shaped conductor (Fig. <xref ref-type="fig" rid="F16">16B</xref>) [vs conductor long and slender (see <xref ref-type="bibr" rid="B8">Marusik and Omelko 2018</xref>: fig. 42)], an apophysis at the base of embolus (Fig. <xref ref-type="fig" rid="F16">16A</xref>) (vs absent) and only one apophysis on conductor (Fig. <xref ref-type="fig" rid="F16">16B</xref>) [vs two apophyses (see <xref ref-type="bibr" rid="B8">Marusik and Omelko 2018</xref>: fig. 42)]. The female can be distinguished by the absence of anterior pockets (Fig. <xref ref-type="fig" rid="F17">17A</xref>) [vs present (see <xref ref-type="bibr" rid="B10">Ovtsharenko et al. 1994</xref>: fig. 51)] and the copulatory ducts connected directly to the anterior part of spermatheca (Fig. <xref ref-type="fig" rid="F17">17B</xref>) [vs copulatory ducts wrap around spermatheca and then connect to the middle of spermatheca (see <xref ref-type="bibr" rid="B10">Ovtsharenko et al. 1994</xref>: fig. 52)].</p><fig id="F16" position="float" orientation="portrait"><object-id xmlns:xlink="http://www.w3.org/1999/xlink" content-type="doi" xlink:type="simple">10.3897/zookeys.1174.106340.figure16</object-id><object-id xmlns:xlink="http://www.w3.org/1999/xlink" content-type="arpha" xlink:type="simple">38CFE839-0842-553D-99C3-926D834D72F6</object-id><label>Figure 16.</label><caption><p><italic><tp:taxon-name><tp:taxon-name-part taxon-name-part-type="genus" reg="Synaphosus">Synaphosus</tp:taxon-name-part><tp:taxon-name-part taxon-name-part-type="species" reg="leiheng">leiheng</tp:taxon-name-part></tp:taxon-name></italic> sp. nov., holotype male <bold>A</bold> prolateral view <bold>B</bold> ventral view <bold>C</bold> retrolateral view. Abbreviations: C = conductor, E = embolus, <abbrev xmlns:xlink="http://www.w3.org/1999/xlink" xlink:title="retrolateral tibial hood" id="ABBRID0EHFAI" xlink:type="simple">RTH</abbrev> = retrolateral tibial hood, <abbrev xmlns:xlink="http://www.w3.org/1999/xlink" xlink:title="sperm duct" id="ABBRID0ELFAI" xlink:type="simple">SD</abbrev> = sperm duct. Red arrow shows the apophysis at the base of embolus.</p></caption><graphic xmlns:xlink="http://www.w3.org/1999/xlink" xlink:href="zookeys-1174-141_article-106340__-g016.jpg" position="float" orientation="portrait" xlink:type="simple" id="oo_889713.jpg"><uri content-type="original_file" xlink:type="simple">https://binary.pensoft.net/fig/889713</uri></graphic></fig><fig id="F17" position="float" orientation="portrait"><object-id xmlns:xlink="http://www.w3.org/1999/xlink" content-type="doi" xlink:type="simple">10.3897/zookeys.1174.106340.figure17</object-id><object-id xmlns:xlink="http://www.w3.org/1999/xlink" content-type="arpha" xlink:type="simple">DAD82537-E51A-5D56-AA22-93F6993D130F</object-id><label>Figure 17.</label><caption><p><italic><tp:taxon-name><tp:taxon-name-part taxon-name-part-type="genus" reg="Synaphosus">Synaphosus</tp:taxon-name-part><tp:taxon-name-part taxon-name-part-type="species" reg="leiheng">leiheng</tp:taxon-name-part></tp:taxon-name></italic> sp. nov., paratype female <bold>A</bold> epigyne, ventral view <bold>B</bold> vulva, dorsal view. Abbreviations: <abbrev xmlns:xlink="http://www.w3.org/1999/xlink" xlink:title="copulatory duct" id="ABBRID0ELGAI" xlink:type="simple">CD</abbrev> = copulatory duct, <abbrev xmlns:xlink="http://www.w3.org/1999/xlink" xlink:title="copulatory opening" id="ABBRID0EPGAI" xlink:type="simple">CO</abbrev> = copulatory opening, <abbrev xmlns:xlink="http://www.w3.org/1999/xlink" xlink:title="fertilization duct" id="ABBRID0ETGAI" xlink:type="simple">FD</abbrev> = fertilization duct, <abbrev xmlns:xlink="http://www.w3.org/1999/xlink" xlink:title="glandular appendage" id="ABBRID0EXGAI" xlink:type="simple">GA</abbrev> = glandular appendage, <abbrev xmlns:xlink="http://www.w3.org/1999/xlink" xlink:title="median septum" id="ABBRID0E2GAI" xlink:type="simple">MS</abbrev> = median septum, S spermatheca.</p></caption><graphic xmlns:xlink="http://www.w3.org/1999/xlink" xlink:href="zookeys-1174-141_article-106340__-g017.jpg" position="float" orientation="portrait" xlink:type="simple" id="oo_889714.jpg"><uri content-type="original_file" xlink:type="simple">https://binary.pensoft.net/fig/889714</uri></graphic></fig></tp:treatment-sec><tp:treatment-sec sec-type="description" id="SECID0EEHAI"><title>Description.</title><p><bold>Male holotype</bold> (Fig. <xref ref-type="fig" rid="F20">20A</xref>). Total length 3.13; carapace 1.38 long, 1.05 wide, opisthosoma 1.67 long, 0.92 wide. Eye sizes and interdistances: <abbrev xmlns:xlink="http://www.w3.org/1999/xlink" xlink:title="anterior median eye" id="ABBRID0EQHAI" xlink:type="simple">AME</abbrev> 0.04, <abbrev xmlns:xlink="http://www.w3.org/1999/xlink" xlink:title="anterior lateral eye" id="ABBRID0EUHAI" xlink:type="simple">ALE</abbrev> 0.04, <abbrev xmlns:xlink="http://www.w3.org/1999/xlink" xlink:title="posterior median eye" id="ABBRID0EYHAI" xlink:type="simple">PME</abbrev> 0.03, <abbrev xmlns:xlink="http://www.w3.org/1999/xlink" xlink:title="posterior lateral eye" id="ABBRID0E3HAI" xlink:type="simple">PLE</abbrev> 0.04, <abbrev xmlns:xlink="http://www.w3.org/1999/xlink" xlink:title="anterior median eye" id="ABBRID0EAIAI" xlink:type="simple">AME</abbrev>–<abbrev xmlns:xlink="http://www.w3.org/1999/xlink" xlink:title="anterior median eye" id="ABBRID0EEIAI" xlink:type="simple">AME</abbrev> 0.02, <abbrev xmlns:xlink="http://www.w3.org/1999/xlink" xlink:title="anterior median eye" id="ABBRID0EIIAI" xlink:type="simple">AME</abbrev>–<abbrev xmlns:xlink="http://www.w3.org/1999/xlink" xlink:title="anterior lateral eye" id="ABBRID0EMIAI" xlink:type="simple">ALE</abbrev> 0, <abbrev xmlns:xlink="http://www.w3.org/1999/xlink" xlink:title="posterior median eye" id="ABBRID0EQIAI" xlink:type="simple">PME</abbrev>–<abbrev xmlns:xlink="http://www.w3.org/1999/xlink" xlink:title="posterior median eye" id="ABBRID0EUIAI" xlink:type="simple">PME</abbrev> 0.01, <abbrev xmlns:xlink="http://www.w3.org/1999/xlink" xlink:title="posterior median eye" id="ABBRID0EYIAI" xlink:type="simple">PME</abbrev>–<abbrev xmlns:xlink="http://www.w3.org/1999/xlink" xlink:title="posterior lateral eye" id="ABBRID0E3IAI" xlink:type="simple">PLE</abbrev> 0.01, <abbrev xmlns:xlink="http://www.w3.org/1999/xlink" xlink:title="anterior median eye" id="ABBRID0EAJAI" xlink:type="simple">AME</abbrev>–<abbrev xmlns:xlink="http://www.w3.org/1999/xlink" xlink:title="posterior median eye" id="ABBRID0EEJAI" xlink:type="simple">PME</abbrev> 0.03, <abbrev xmlns:xlink="http://www.w3.org/1999/xlink" xlink:title="anterior lateral eye" id="ABBRID0EIJAI" xlink:type="simple">ALE</abbrev>–<abbrev xmlns:xlink="http://www.w3.org/1999/xlink" xlink:title="posterior lateral eye" id="ABBRID0EMJAI" xlink:type="simple">PLE</abbrev> 0.02. Anterior eye row slightly recurved, posterior eye row straight. Chelicerae with three promarginal and three retromarginal teeth. Legs with long brown hair. Leg measurements: I 4.51 (1.20, 1.83, 0.83, 0.65), II 3.20 (0.90, 1.19, 0.62, 0.49), III 3.53 (1.05, 1.19, 0.62, 0.49), IV 3.21 (0.71, 0.83, 1.11, 0.56). Opisthosoma oval, venter brown with long hair, dorsal scutum absent. Spinnerets pale yellow.</p><p>Palp (Fig. <xref ref-type="fig" rid="F16">16A–C</xref>). Femur and patellar without apophysis. Tibia almost as long as patella. Retrolateral tibial hood (<abbrev xmlns:xlink="http://www.w3.org/1999/xlink" xlink:title="retrolateral tibial hood" id="ABBRID0EWJAI" xlink:type="simple">RTH</abbrev>) almost 2× wider than long, terminal part slightly curved. Cymbium almost 1.5× longer than wide. Subtegulum (<abbrev xmlns:xlink="http://www.w3.org/1999/xlink" xlink:title="subtegulum" id="ABBRID0E1JAI" xlink:type="simple">ST</abbrev>) indistinct, hidden between cymbium and tegulum. Tegulum round. Conductor (C) tip strongly curved, without serration, basal with an apophysis, triangle shaped. Embolus (E) whip-like, basal part with an apophysis, originates at 6 o’clock position.</p><p><bold>Female paratype</bold> (<named-content xmlns:xlink="http://www.w3.org/1999/xlink" content-type="dwc:institutional_code" xlink:title="Institute of Zoology, Chinese Academy of Sciences" xlink:href="http://grbio.org/institution/institute-zoology-chinese-academy-sciences" xlink:type="simple">IZCAS</named-content>-Ar44460) (Fig. <xref ref-type="fig" rid="F20">20B</xref>). Total length 2.75; carapace 1.26 long, 0.88 wide, opisthosoma 1.54 long, 0.97 wide. Eye sizes and interdistances: <abbrev xmlns:xlink="http://www.w3.org/1999/xlink" xlink:title="anterior median eye" id="ABBRID0EKKAI" xlink:type="simple">AME</abbrev> 0.04, <abbrev xmlns:xlink="http://www.w3.org/1999/xlink" xlink:title="anterior lateral eye" id="ABBRID0EOKAI" xlink:type="simple">ALE</abbrev> 0.04, <abbrev xmlns:xlink="http://www.w3.org/1999/xlink" xlink:title="posterior median eye" id="ABBRID0ESKAI" xlink:type="simple">PME</abbrev> 0.05, <abbrev xmlns:xlink="http://www.w3.org/1999/xlink" xlink:title="posterior lateral eye" id="ABBRID0EWKAI" xlink:type="simple">PLE</abbrev> 0.04, <abbrev xmlns:xlink="http://www.w3.org/1999/xlink" xlink:title="anterior median eye" id="ABBRID0E1KAI" xlink:type="simple">AME</abbrev>–<abbrev xmlns:xlink="http://www.w3.org/1999/xlink" xlink:title="anterior median eye" id="ABBRID0E5KAI" xlink:type="simple">AME</abbrev> 0.01, <abbrev xmlns:xlink="http://www.w3.org/1999/xlink" xlink:title="anterior median eye" id="ABBRID0ECLAI" xlink:type="simple">AME</abbrev>–<abbrev xmlns:xlink="http://www.w3.org/1999/xlink" xlink:title="anterior lateral eye" id="ABBRID0EGLAI" xlink:type="simple">ALE</abbrev> 0.01, <abbrev xmlns:xlink="http://www.w3.org/1999/xlink" xlink:title="posterior median eye" id="ABBRID0EKLAI" xlink:type="simple">PME</abbrev>–<abbrev xmlns:xlink="http://www.w3.org/1999/xlink" xlink:title="posterior median eye" id="ABBRID0EOLAI" xlink:type="simple">PME</abbrev> 0.02, <abbrev xmlns:xlink="http://www.w3.org/1999/xlink" xlink:title="posterior median eye" id="ABBRID0ESLAI" xlink:type="simple">PME</abbrev>–<abbrev xmlns:xlink="http://www.w3.org/1999/xlink" xlink:title="posterior lateral eye" id="ABBRID0EWLAI" xlink:type="simple">PLE</abbrev> 0.01, <abbrev xmlns:xlink="http://www.w3.org/1999/xlink" xlink:title="anterior median eye" id="ABBRID0E1LAI" xlink:type="simple">AME</abbrev>–<abbrev xmlns:xlink="http://www.w3.org/1999/xlink" xlink:title="posterior median eye" id="ABBRID0E5LAI" xlink:type="simple">PME</abbrev> 0.03, <abbrev xmlns:xlink="http://www.w3.org/1999/xlink" xlink:title="anterior lateral eye" id="ABBRID0ECMAI" xlink:type="simple">ALE</abbrev>–<abbrev xmlns:xlink="http://www.w3.org/1999/xlink" xlink:title="posterior lateral eye" id="ABBRID0EGMAI" xlink:type="simple">PLE</abbrev> 0.01. Anterior eye row almost straight, posterior eye row recurved. Chelicerae as in male. Leg measurements: I 2.71 (0.83, 1.02, 0.46, 0.40), II 2.33 (0.71, 0.82, 0.44, 0.36), III 2.03 (0.65, 0.61, 0.42, 0.35), IV 3.07 (0.85, 1.11, 0.69, 0.42). Opisthosoma oval, venter yellow-brown with long brown hair. Spinnerets pale yellow.</p><p>Epigyne (Fig. <xref ref-type="fig" rid="F17">17A, B</xref>). Epigynal plate almost as long as wide. Copulatory openings (<abbrev xmlns:xlink="http://www.w3.org/1999/xlink" xlink:title="copulatory opening" id="ABBRID0EQMAI" xlink:type="simple">CO</abbrev>) located anteriorly, separated by median septum (<abbrev xmlns:xlink="http://www.w3.org/1999/xlink" xlink:title="median septum" id="ABBRID0EUMAI" xlink:type="simple">MS</abbrev>). Copulatory duct (<abbrev xmlns:xlink="http://www.w3.org/1999/xlink" xlink:title="copulatory duct" id="ABBRID0EYMAI" xlink:type="simple">CD</abbrev>) short, connected to anterior part of spermatheca. Glandular appendage (<abbrev xmlns:xlink="http://www.w3.org/1999/xlink" xlink:title="glandular appendage" id="ABBRID0E3MAI" xlink:type="simple">GA</abbrev>) distinct, anteriorly. Spermathecae (S) kidney-shaped, almost 2× wider than long. Fertilization ducts (<abbrev xmlns:xlink="http://www.w3.org/1999/xlink" xlink:title="fertilization duct" id="ABBRID0EANAI" xlink:type="simple">FD</abbrev>) directed at 2 o’clock position from spermathecae.</p></tp:treatment-sec><tp:treatment-sec sec-type="distribution" id="SECID0EENAI"><title>Distribution.</title><p>Known only from the type locality.</p></tp:treatment-sec><tp:treatment-sec sec-type="etymology" id="SECID0EJNAI"><title>Etymology.</title><p>The species is named after Lei Heng, one of the 108 outlaws in the classical Chinese novel ‘Outlaws of the Marsh’; noun in apposition.</p></tp:treatment-sec><tp:treatment-sec><!--Section generated to contain objects referenced in tp:taxon-treatment.--><fig id="F20" position="float" orientation="portrait"><object-id xmlns:xlink="http://www.w3.org/1999/xlink" content-type="doi" xlink:type="simple">10.3897/zookeys.1174.106340.figure20</object-id><object-id xmlns:xlink="http://www.w3.org/1999/xlink" content-type="arpha" xlink:type="simple">5BD15A5D-D4E2-591E-BFE2-0108BDD151D0</object-id><label>Figure 20.</label><caption><p><italic><tp:taxon-name><tp:taxon-name-part taxon-name-part-type="genus" reg="Synaphosus">Synaphosus</tp:taxon-name-part><tp:taxon-name-part taxon-name-part-type="species" reg="leiheng">leiheng</tp:taxon-name-part></tp:taxon-name></italic> sp. nov. (<bold>A, B</bold>) and <italic><tp:taxon-name><tp:taxon-name-part taxon-name-part-type="genus" reg="Synaphosus">S.</tp:taxon-name-part><tp:taxon-name-part taxon-name-part-type="species" reg="lijun">lijun</tp:taxon-name-part></tp:taxon-name></italic> sp. nov., habitus (<bold>C, D</bold>), dorsal view <bold>A</bold> male holotype <bold>B</bold> female paratype <bold>C</bold> male holotype <bold>D</bold> female paratype.</p></caption><graphic xmlns:xlink="http://www.w3.org/1999/xlink" xlink:href="zookeys-1174-141_article-106340__-g020.jpg" position="float" orientation="portrait" xlink:type="simple" id="oo_889717.jpg"><uri content-type="original_file" xlink:type="simple">https://binary.pensoft.net/fig/889717</uri></graphic></fig></tp:treatment-sec><ref-list><ref id="B8"><mixed-citation xmlns:xlink="http://www.w3.org/1999/xlink" xlink:type="simple"><person-group><name name-style="western"><surname>Marusik</surname><given-names>YM</given-names></name><name name-style="western"><surname>Omelko</surname><given-names>MM</given-names></name></person-group> (<year>2018</year>) <article-title>New data on <italic><tp:taxon-name><tp:taxon-name-part taxon-name-part-type="genus">Synaphosus</tp:taxon-name-part></tp:taxon-name></italic> (<tp:taxon-name><tp:taxon-name-part taxon-name-part-type="order">Araneae</tp:taxon-name-part></tp:taxon-name>: <tp:taxon-name><tp:taxon-name-part taxon-name-part-type="family">Gnaphosidae</tp:taxon-name-part></tp:taxon-name>) from Southeast Asia.</article-title><source>Zootaxa</source><volume>4374</volume>(<issue>2</issue>): <fpage>235</fpage>–<lpage>248</lpage>. <ext-link xlink:href="10.11646/zootaxa.4374.2.4" ext-link-type="doi" xlink:type="simple">https://doi.org/10.11646/zootaxa.4374.2.4</ext-link></mixed-citation></ref><ref id="B10"><mixed-citation xmlns:xlink="http://www.w3.org/1999/xlink" xlink:type="simple"><person-group><name name-style="western"><surname>Ovtsharenko</surname><given-names>VI</given-names></name><name name-style="western"><surname>Levy</surname><given-names>G</given-names></name><name name-style="western"><surname>Platnick</surname><given-names>NI</given-names></name></person-group> (<year>1994</year>) <article-title>A review of the ground spider genus <italic><tp:taxon-name><tp:taxon-name-part taxon-name-part-type="genus">Synaphosus</tp:taxon-name-part></tp:taxon-name></italic> (<tp:taxon-name><tp:taxon-name-part taxon-name-part-type="order">Araneae</tp:taxon-name-part></tp:taxon-name>, <tp:taxon-name><tp:taxon-name-part taxon-name-part-type="family">Gnaphosidae</tp:taxon-name-part></tp:taxon-name>).</article-title><source>American Museum Novitates</source><volume>3095</volume>: <fpage>1</fpage>–<lpage>27</lpage>.</mixed-citation></ref></ref-list></tp:taxon-treatment>
