# Supplementary material for: ﻿On nine ground spiders from Xishuangbanna, China (Araneae, Gnaphosidae), including two new genera and seven new species
Source: Zookeys. 2023 Aug 8;1174:141–74. doi: 10.3897/zookeys.1174.106340 (PMC10838569; doi:10.3897/zookeys.1174.106340)
Supplement: XML Treatment for Synaphosus lijun [file zookeys.1174.106340-treatment13.xml]

<!DOCTYPE tp:taxon-treatment
  PUBLIC "-//TaxonX//DTD Taxonomic Treatment Publishing DTD v0 20100105//EN" "tax-treatment-NSO.dtd">
<tp:taxon-treatment xmlns:tp="http://www.plazi.org/taxpub"><tp:treatment-meta><kwd-group><label>Taxon classification</label><kwd>
                <named-content content-type="kingdom">Animalia</named-content>
              </kwd><kwd>
                <named-content content-type="order">Araneae</named-content>
              </kwd><kwd>
                <named-content content-type="family">Gnaphosidae</named-content>
              </kwd></kwd-group><mixed-citation publication-type="journal"><person-group><name><surname>Lin</surname><given-names>YeJie</given-names></name><name><surname>Li</surname><given-names>Shuqiang</given-names></name></person-group><article-title>﻿On nine ground spiders from Xishuangbanna, China (<tp:taxon-name><tp:taxon-name-part taxon-name-part-type="order">Araneae</tp:taxon-name-part></tp:taxon-name>, <tp:taxon-name><tp:taxon-name-part taxon-name-part-type="family">Gnaphosidae</tp:taxon-name-part></tp:taxon-name>), including two new genera and seven new species</article-title><source>Zookeys</source><day>08</day><month>08</month><year>2023</year><volume>1174</volume><fpage>141</fpage><lpage>174</lpage><pub-id pub-id-type="doi">10.3897/zookeys.1174.106340</pub-id></mixed-citation></tp:treatment-meta><tp:nomenclature><label>﻿</label><tp:taxon-name>
              <object-id xmlns:xlink="http://www.w3.org/1999/xlink" content-type="arpha" xlink:type="simple">3069605B-50FC-5F51-AD13-A434421E17DD</object-id>
              <tp:taxon-name-part taxon-name-part-type="genus" reg="Synaphosus">Synaphosus</tp:taxon-name-part>
              <tp:taxon-name-part taxon-name-part-type="species" reg="lijun">lijun</tp:taxon-name-part>
              <object-id xmlns:xlink="http://www.w3.org/1999/xlink" content-type="zoobank" xlink:type="simple">https://zoobank.org/5ADB98E7-7A72-49D1-ABC8-A0C4D446C570</object-id>
            </tp:taxon-name><tp:taxon-status xmlns:xlink="http://www.w3.org/1999/xlink" xlink:type="simple">sp. nov.</tp:taxon-status><xref ref-type="fig" rid="F18">Figs 18A–C</xref><xref ref-type="fig" rid="F19">, 19A, B</xref><xref ref-type="fig" rid="F20">, 20C, D</xref></tp:nomenclature><tp:treatment-sec sec-type="type material" id="SECID0ESPAI"><title>Type material.</title><p><bold><italic>Holotype</italic></bold>: ♂ (<named-content xmlns:xlink="http://www.w3.org/1999/xlink" content-type="dwc:institutional_code" xlink:title="Institute of Zoology, Chinese Academy of Sciences" xlink:href="http://grbio.org/institution/institute-zoology-chinese-academy-sciences" xlink:type="simple">IZCAS</named-content>-Ar44471), China, Yunnan: Mengla County: Xishuangbanna Nature Reserve, Xiaolongha biodiversity preservation corridor, <named-content xmlns:xlink="http://www.w3.org/1999/xlink" content-type="dwc:verbatimCoordinates" xlink:type="simple"><named-content content-type="geo-json" specific-use="{&#34;type&#34;:&#34;Point&#34;,&#34;coordinates&#34;:[101.267400,21.912900]}" id="NCID0EEQAI" xlink:type="simple">21.9129°N, 101.2674°E</named-content></named-content>, ca 556 m, 5–12.X.2006, <italic><tp:taxon-name><tp:taxon-name-part taxon-name-part-type="genus" reg="Paramichelia">Paramichelia</tp:taxon-name-part><tp:taxon-name-part taxon-name-part-type="species" reg="baillonii">baillonii</tp:taxon-name-part></tp:taxon-name></italic> plantation, Guo Zheng leg. <bold><italic>Paratypes</italic></bold>: 7♂8♀ (<named-content xmlns:xlink="http://www.w3.org/1999/xlink" content-type="dwc:institutional_code" xlink:title="Institute of Zoology, Chinese Academy of Sciences" xlink:href="http://grbio.org/institution/institute-zoology-chinese-academy-sciences" xlink:type="simple">IZCAS</named-content>-Ar44472–Ar44486), same data as holotype.</p></tp:treatment-sec><tp:treatment-sec sec-type="diagnosis" id="SECID0E2QAI"><title>Diagnosis.</title><p>Male of the new species can be distinguished from all other congeners by the embolus originating at 9 o’clock position (Fig. <xref ref-type="fig" rid="F18">18B</xref>) (vs at 5–6 o’clock position). Females resemble those of <italic><tp:taxon-name><tp:taxon-name-part taxon-name-part-type="genus" reg="Synaphosus">S.</tp:taxon-name-part><tp:taxon-name-part taxon-name-part-type="species" reg="dubius">dubius</tp:taxon-name-part></tp:taxon-name></italic> Marusik &amp; Omelko, 2018 by the long, stick-like and inflexible scape (Fig. <xref ref-type="fig" rid="F19">19B</xref>), but can be distinguished from <italic><tp:taxon-name><tp:taxon-name-part taxon-name-part-type="genus" reg="Synaphosus">S.</tp:taxon-name-part><tp:taxon-name-part taxon-name-part-type="species" reg="dubius">dubius</tp:taxon-name-part></tp:taxon-name></italic> by the presence of epigynal fold (Fig. <xref ref-type="fig" rid="F19">19A</xref>) [vs absent in <italic><tp:taxon-name><tp:taxon-name-part taxon-name-part-type="genus" reg="Synaphosus">S.</tp:taxon-name-part><tp:taxon-name-part taxon-name-part-type="species" reg="dubius">dubius</tp:taxon-name-part></tp:taxon-name></italic> (see <xref ref-type="bibr" rid="B8">Marusik and Omelko 2018</xref>: fig. 46)], copulatory ducts separated (Fig. <xref ref-type="fig" rid="F19">19B</xref>) [vs copulatory ducts touching in <italic><tp:taxon-name><tp:taxon-name-part taxon-name-part-type="genus" reg="Synaphosus">S.</tp:taxon-name-part><tp:taxon-name-part taxon-name-part-type="species" reg="dubius">dubius</tp:taxon-name-part></tp:taxon-name></italic> (see <xref ref-type="bibr" rid="B8">Marusik and Omelko 2018</xref>: fig. 48)] and spermathecae with ten turns (Fig. <xref ref-type="fig" rid="F19">19B</xref>) [vs six turns in <italic><tp:taxon-name><tp:taxon-name-part taxon-name-part-type="genus" reg="Synaphosus">S.</tp:taxon-name-part><tp:taxon-name-part taxon-name-part-type="species" reg="dubius">dubius</tp:taxon-name-part></tp:taxon-name></italic> (see <xref ref-type="bibr" rid="B8">Marusik and Omelko 2018</xref>: fig. 48)].</p><fig id="F18" position="float" orientation="portrait"><object-id xmlns:xlink="http://www.w3.org/1999/xlink" content-type="doi" xlink:type="simple">10.3897/zookeys.1174.106340.figure18</object-id><object-id xmlns:xlink="http://www.w3.org/1999/xlink" content-type="arpha" xlink:type="simple">9EEB97B6-FE77-51F5-9A7A-C255DFDBF639</object-id><label>Figure 18.</label><caption><p><italic><tp:taxon-name><tp:taxon-name-part taxon-name-part-type="genus" reg="Synaphosus">Synaphosus</tp:taxon-name-part><tp:taxon-name-part taxon-name-part-type="species" reg="lijun">lijun</tp:taxon-name-part></tp:taxon-name></italic> sp. nov., holotype male <bold>A</bold> prolateral view <bold>B</bold> ventral view <bold>C</bold> retrolateral view. Abbreviations: C = conductor, E = embolus, <abbrev xmlns:xlink="http://www.w3.org/1999/xlink" xlink:title="embolic apophysis" id="ABBRID0ERUAI" xlink:type="simple">EA</abbrev> = embolic apophysis, <abbrev xmlns:xlink="http://www.w3.org/1999/xlink" xlink:title="retrolateral tibial apophysis" id="ABBRID0EVUAI" xlink:type="simple">RTA</abbrev> = retrolateral tibial apophysis. Red arrows show the outgrowths on the retrolateral tibial apophysis.</p></caption><graphic xmlns:xlink="http://www.w3.org/1999/xlink" xlink:href="zookeys-1174-141_article-106340__-g018.jpg" position="float" orientation="portrait" xlink:type="simple" id="oo_889715.jpg"><uri content-type="original_file" xlink:type="simple">https://binary.pensoft.net/fig/889715</uri></graphic></fig><fig id="F19" position="float" orientation="portrait"><object-id xmlns:xlink="http://www.w3.org/1999/xlink" content-type="doi" xlink:type="simple">10.3897/zookeys.1174.106340.figure19</object-id><object-id xmlns:xlink="http://www.w3.org/1999/xlink" content-type="arpha" xlink:type="simple">021D3F48-C7CE-50D9-9C47-960F2E811E69</object-id><label>Figure 19.</label><caption><p><italic><tp:taxon-name><tp:taxon-name-part taxon-name-part-type="genus" reg="Synaphosus">Synaphosus</tp:taxon-name-part><tp:taxon-name-part taxon-name-part-type="species" reg="lijun">lijun</tp:taxon-name-part></tp:taxon-name></italic> sp. nov., paratype female <bold>A</bold> epigyne, ventral view <bold>B</bold> vulva, dorsal view. Abbreviations: <abbrev xmlns:xlink="http://www.w3.org/1999/xlink" xlink:title="copulatory duct" id="ABBRID0EVVAI" xlink:type="simple">CD</abbrev> = copulatory duct, <abbrev xmlns:xlink="http://www.w3.org/1999/xlink" xlink:title="copulatory opening" id="ABBRID0EZVAI" xlink:type="simple">CO</abbrev> = copulatory opening, <abbrev xmlns:xlink="http://www.w3.org/1999/xlink" xlink:title="epigynal fold" id="ABBRID0E4VAI" xlink:type="simple">EF</abbrev> = epigynal fold, <abbrev xmlns:xlink="http://www.w3.org/1999/xlink" xlink:title="fertilization duct" id="ABBRID0EBWAI" xlink:type="simple">FD</abbrev> = fertilization duct, <abbrev xmlns:xlink="http://www.w3.org/1999/xlink" xlink:title="scape" id="ABBRID0EFWAI" xlink:type="simple">SC</abbrev> = scape, S = spermatheca.</p></caption><graphic xmlns:xlink="http://www.w3.org/1999/xlink" xlink:href="zookeys-1174-141_article-106340__-g019.jpg" position="float" orientation="portrait" xlink:type="simple" id="oo_889716.jpg"><uri content-type="original_file" xlink:type="simple">https://binary.pensoft.net/fig/889716</uri></graphic></fig></tp:treatment-sec><tp:treatment-sec sec-type="description" id="SECID0EOWAI"><title>Description.</title><p><bold>Male holotype</bold> (Fig. <xref ref-type="fig" rid="F20">20C</xref>). Total length 2.56; carapace 1.19 long, 0.94 wide, opisthosoma 1.36 long, 0.84 wide. Eye sizes and interdistances: <abbrev xmlns:xlink="http://www.w3.org/1999/xlink" xlink:title="anterior median eye" id="ABBRID0E1WAI" xlink:type="simple">AME</abbrev> 0.04, <abbrev xmlns:xlink="http://www.w3.org/1999/xlink" xlink:title="anterior lateral eye" id="ABBRID0E5WAI" xlink:type="simple">ALE</abbrev> 0.05, <abbrev xmlns:xlink="http://www.w3.org/1999/xlink" xlink:title="posterior median eye" id="ABBRID0ECXAI" xlink:type="simple">PME</abbrev> 0.05, <abbrev xmlns:xlink="http://www.w3.org/1999/xlink" xlink:title="posterior lateral eye" id="ABBRID0EGXAI" xlink:type="simple">PLE</abbrev> 0.04, <abbrev xmlns:xlink="http://www.w3.org/1999/xlink" xlink:title="anterior median eye" id="ABBRID0EKXAI" xlink:type="simple">AME</abbrev>–<abbrev xmlns:xlink="http://www.w3.org/1999/xlink" xlink:title="anterior median eye" id="ABBRID0EOXAI" xlink:type="simple">AME</abbrev> 0.01, <abbrev xmlns:xlink="http://www.w3.org/1999/xlink" xlink:title="anterior median eye" id="ABBRID0ESXAI" xlink:type="simple">AME</abbrev>–<abbrev xmlns:xlink="http://www.w3.org/1999/xlink" xlink:title="anterior lateral eye" id="ABBRID0EWXAI" xlink:type="simple">ALE</abbrev> 0, <abbrev xmlns:xlink="http://www.w3.org/1999/xlink" xlink:title="posterior median eye" id="ABBRID0E1XAI" xlink:type="simple">PME</abbrev>–<abbrev xmlns:xlink="http://www.w3.org/1999/xlink" xlink:title="posterior median eye" id="ABBRID0E5XAI" xlink:type="simple">PME</abbrev> 0.01, <abbrev xmlns:xlink="http://www.w3.org/1999/xlink" xlink:title="posterior median eye" id="ABBRID0ECYAI" xlink:type="simple">PME</abbrev>–<abbrev xmlns:xlink="http://www.w3.org/1999/xlink" xlink:title="posterior lateral eye" id="ABBRID0EGYAI" xlink:type="simple">PLE</abbrev> 0.04, <abbrev xmlns:xlink="http://www.w3.org/1999/xlink" xlink:title="anterior median eye" id="ABBRID0EKYAI" xlink:type="simple">AME</abbrev>–<abbrev xmlns:xlink="http://www.w3.org/1999/xlink" xlink:title="posterior median eye" id="ABBRID0EOYAI" xlink:type="simple">PME</abbrev> 0.02, <abbrev xmlns:xlink="http://www.w3.org/1999/xlink" xlink:title="anterior lateral eye" id="ABBRID0ESYAI" xlink:type="simple">ALE</abbrev>–<abbrev xmlns:xlink="http://www.w3.org/1999/xlink" xlink:title="posterior lateral eye" id="ABBRID0EWYAI" xlink:type="simple">PLE</abbrev> 0.01. Anterior eye row almost straight, posterior eye row recurved. Chelicerae with three promarginal and one retromarginal teeth. Leg measurements: I 3.56 (0.98, 1.40, 0.63, 0.55), II 2.61 (0.74, 0.96, 0.48, 0.43), III 2.16 (0.61, 0.67, 0.47, 0.41), IV 3.16 (0.86, 1.03, 0.73, 0.54). Opisthosoma oval, venter dark brown, dorsal scutum almost 1/2 the length of the opisthosoma. Spinnerets pale yellow.</p><fig id="F20" position="float" orientation="portrait"><object-id xmlns:xlink="http://www.w3.org/1999/xlink" content-type="doi" xlink:type="simple">10.3897/zookeys.1174.106340.figure20</object-id><object-id xmlns:xlink="http://www.w3.org/1999/xlink" content-type="arpha" xlink:type="simple">5BD15A5D-D4E2-591E-BFE2-0108BDD151D0</object-id><label>Figure 20.</label><caption><p><italic><tp:taxon-name><tp:taxon-name-part taxon-name-part-type="genus" reg="Synaphosus">Synaphosus</tp:taxon-name-part><tp:taxon-name-part taxon-name-part-type="species" reg="leiheng">leiheng</tp:taxon-name-part></tp:taxon-name></italic> sp. nov. (<bold>A, B</bold>) and <italic><tp:taxon-name><tp:taxon-name-part taxon-name-part-type="genus" reg="Synaphosus">S.</tp:taxon-name-part><tp:taxon-name-part taxon-name-part-type="species" reg="lijun">lijun</tp:taxon-name-part></tp:taxon-name></italic> sp. nov., habitus (<bold>C, D</bold>), dorsal view <bold>A</bold> male holotype <bold>B</bold> female paratype <bold>C</bold> male holotype <bold>D</bold> female paratype.</p></caption><graphic xmlns:xlink="http://www.w3.org/1999/xlink" xlink:href="zookeys-1174-141_article-106340__-g020.jpg" position="float" orientation="portrait" xlink:type="simple" id="oo_889717.jpg"><uri content-type="original_file" xlink:type="simple">https://binary.pensoft.net/fig/889717</uri></graphic></fig><p>Palp (Fig. <xref ref-type="fig" rid="F18">18A–C</xref>). Tibia almost as long as patella. Retrolateral tibial apophysis (<abbrev xmlns:xlink="http://www.w3.org/1999/xlink" xlink:title="retrolateral tibial apophysis" id="ABBRID0EP1AI" xlink:type="simple">RTA</abbrev>) as long as tibia, tip with three outgrowths. Cymbium almost as long as wide. Subtegulum (<abbrev xmlns:xlink="http://www.w3.org/1999/xlink" xlink:title="subtegulum" id="ABBRID0ET1AI" xlink:type="simple">ST</abbrev>) unobvious. Tegulum oval. Conductor (C) helically twisted, straight, basal with an apophysis, triangle shaped, tip of conductor directed prolaterally at 9 o’clock position. Embolus (E) whip-like, start at ca 9 o’clock position, basal part of embolus with serration and an embolic apophysis (<abbrev xmlns:xlink="http://www.w3.org/1999/xlink" xlink:title="embolic apophysis" id="ABBRID0EX1AI" xlink:type="simple">EA</abbrev>), embolus terminates at 8:30 o’clock position.</p><p><bold>Female paratype</bold> (<named-content xmlns:xlink="http://www.w3.org/1999/xlink" content-type="dwc:institutional_code" xlink:title="Institute of Zoology, Chinese Academy of Sciences" xlink:href="http://grbio.org/institution/institute-zoology-chinese-academy-sciences" xlink:type="simple">IZCAS</named-content>-Ar44472) (Fig. <xref ref-type="fig" rid="F20">20D</xref>). Total length 2.36; carapace 1.12 long, 0.83 wide, opisthosoma 1.13 long, 0.77 wide. Eye sizes and interdistances: <abbrev xmlns:xlink="http://www.w3.org/1999/xlink" xlink:title="anterior median eye" id="ABBRID0EH2AI" xlink:type="simple">AME</abbrev> 0.03, <abbrev xmlns:xlink="http://www.w3.org/1999/xlink" xlink:title="anterior lateral eye" id="ABBRID0EL2AI" xlink:type="simple">ALE</abbrev> 0.04, <abbrev xmlns:xlink="http://www.w3.org/1999/xlink" xlink:title="posterior median eye" id="ABBRID0EP2AI" xlink:type="simple">PME</abbrev> 0.04, <abbrev xmlns:xlink="http://www.w3.org/1999/xlink" xlink:title="posterior lateral eye" id="ABBRID0ET2AI" xlink:type="simple">PLE</abbrev> 0.04, <abbrev xmlns:xlink="http://www.w3.org/1999/xlink" xlink:title="anterior median eye" id="ABBRID0EX2AI" xlink:type="simple">AME</abbrev>–<abbrev xmlns:xlink="http://www.w3.org/1999/xlink" xlink:title="anterior median eye" id="ABBRID0E22AI" xlink:type="simple">AME</abbrev> 0.03, <abbrev xmlns:xlink="http://www.w3.org/1999/xlink" xlink:title="anterior median eye" id="ABBRID0E62AI" xlink:type="simple">AME</abbrev>–<abbrev xmlns:xlink="http://www.w3.org/1999/xlink" xlink:title="anterior lateral eye" id="ABBRID0ED3AI" xlink:type="simple">ALE</abbrev> 0.04, <abbrev xmlns:xlink="http://www.w3.org/1999/xlink" xlink:title="posterior median eye" id="ABBRID0EH3AI" xlink:type="simple">PME</abbrev>–<abbrev xmlns:xlink="http://www.w3.org/1999/xlink" xlink:title="posterior median eye" id="ABBRID0EL3AI" xlink:type="simple">PME</abbrev> 0.02, <abbrev xmlns:xlink="http://www.w3.org/1999/xlink" xlink:title="posterior median eye" id="ABBRID0EP3AI" xlink:type="simple">PME</abbrev>–<abbrev xmlns:xlink="http://www.w3.org/1999/xlink" xlink:title="posterior lateral eye" id="ABBRID0ET3AI" xlink:type="simple">PLE</abbrev> 0.01, <abbrev xmlns:xlink="http://www.w3.org/1999/xlink" xlink:title="anterior median eye" id="ABBRID0EX3AI" xlink:type="simple">AME</abbrev>–<abbrev xmlns:xlink="http://www.w3.org/1999/xlink" xlink:title="posterior median eye" id="ABBRID0E23AI" xlink:type="simple">PME</abbrev> 0.02, <abbrev xmlns:xlink="http://www.w3.org/1999/xlink" xlink:title="anterior lateral eye" id="ABBRID0E63AI" xlink:type="simple">ALE</abbrev>–<abbrev xmlns:xlink="http://www.w3.org/1999/xlink" xlink:title="posterior lateral eye" id="ABBRID0ED4AI" xlink:type="simple">PLE</abbrev> 0.01. Chelicerae as in male. Leg measurements: I 2.76 (0.81, 1.06, 0.45, 0.44), II 2.20 (0.64, 0.83, 0.35, 0.38), III 1.97 (0.55, 0.62, 0.40, 0.40), IV 2.75 (0.71, 0.95, 0.63, 0.46). Opisthosoma oval, venter yellow-brown, dorsal scutum absent. Spinnerets pale yellow.</p><p>Epigyne (Fig. <xref ref-type="fig" rid="F19">19A, B</xref>). Epigynal plate ~ 2× longer than wide, fovea absent, with long, thin inflexible scape (<abbrev xmlns:xlink="http://www.w3.org/1999/xlink" xlink:title="scape" id="ABBRID0EN4AI" xlink:type="simple">SC</abbrev>), bearing small dorsal pit at the tip, length/width = 10/1. Copulatory openings (<abbrev xmlns:xlink="http://www.w3.org/1999/xlink" xlink:title="copulatory opening" id="ABBRID0ER4AI" xlink:type="simple">CO</abbrev>) almost oval, located in anterior part, separated by ~ 2× width. Copulatory ducts (<abbrev xmlns:xlink="http://www.w3.org/1999/xlink" xlink:title="copulatory duct" id="ABBRID0EV4AI" xlink:type="simple">CD</abbrev>) spaced by diameter anteriorly, adjoining near anterior margin of copulatory opening, and turning to tubular spermatheca (S) with ten loops. Fertilization ducts (<abbrev xmlns:xlink="http://www.w3.org/1999/xlink" xlink:title="fertilization duct" id="ABBRID0EZ4AI" xlink:type="simple">FD</abbrev>) directed at 5 o’clock position from spermathecae.</p></tp:treatment-sec><tp:treatment-sec sec-type="distribution" id="SECID0E44AI"><title>Distribution.</title><p>Known only from the type locality.</p></tp:treatment-sec><tp:treatment-sec sec-type="etymology" id="SECID0EC5AI"><title>Etymology.</title><p>The species is named after Li Jun, one of the 108 outlaws in the classical Chinese novel ‘Outlaws of the Marsh’; noun in apposition.</p></tp:treatment-sec><ref-list><ref id="B8"><mixed-citation xmlns:xlink="http://www.w3.org/1999/xlink" xlink:type="simple"><person-group><name name-style="western"><surname>Marusik</surname><given-names>YM</given-names></name><name name-style="western"><surname>Omelko</surname><given-names>MM</given-names></name></person-group> (<year>2018</year>) <article-title>New data on <italic><tp:taxon-name><tp:taxon-name-part taxon-name-part-type="genus">Synaphosus</tp:taxon-name-part></tp:taxon-name></italic> (<tp:taxon-name><tp:taxon-name-part taxon-name-part-type="order">Araneae</tp:taxon-name-part></tp:taxon-name>: <tp:taxon-name><tp:taxon-name-part taxon-name-part-type="family">Gnaphosidae</tp:taxon-name-part></tp:taxon-name>) from Southeast Asia.</article-title><source>Zootaxa</source><volume>4374</volume>(<issue>2</issue>): <fpage>235</fpage>–<lpage>248</lpage>. <ext-link xlink:href="10.11646/zootaxa.4374.2.4" ext-link-type="doi" xlink:type="simple">https://doi.org/10.11646/zootaxa.4374.2.4</ext-link></mixed-citation></ref></ref-list></tp:taxon-treatment>
