# Supplementary material for: ﻿On nine ground spiders from Xishuangbanna, China (Araneae, Gnaphosidae), including two new genera and seven new species
Source: Zookeys. 2023 Aug 8;1174:141–74. doi: 10.3897/zookeys.1174.106340 (PMC10838569; doi:10.3897/zookeys.1174.106340)
Supplement: XML Treatment for Yuqilin [file zookeys.1174.106340-treatment14.xml]

<!DOCTYPE tp:taxon-treatment
  PUBLIC "-//TaxonX//DTD Taxonomic Treatment Publishing DTD v0 20100105//EN" "tax-treatment-NSO.dtd">
<tp:taxon-treatment xmlns:tp="http://www.plazi.org/taxpub"><tp:treatment-meta><kwd-group><label>Taxon classification</label><kwd>
                <named-content content-type="kingdom">Animalia</named-content>
              </kwd><kwd>
                <named-content content-type="order">Araneae</named-content>
              </kwd><kwd>
                <named-content content-type="family">Gnaphosidae</named-content>
              </kwd></kwd-group><mixed-citation publication-type="journal"><person-group><name><surname>Lin</surname><given-names>YeJie</given-names></name><name><surname>Li</surname><given-names>Shuqiang</given-names></name></person-group><article-title>﻿On nine ground spiders from Xishuangbanna, China (<tp:taxon-name><tp:taxon-name-part taxon-name-part-type="order">Araneae</tp:taxon-name-part></tp:taxon-name>, <tp:taxon-name><tp:taxon-name-part taxon-name-part-type="family">Gnaphosidae</tp:taxon-name-part></tp:taxon-name>), including two new genera and seven new species</article-title><source>Zookeys</source><day>08</day><month>08</month><year>2023</year><volume>1174</volume><fpage>141</fpage><lpage>174</lpage><pub-id pub-id-type="doi">10.3897/zookeys.1174.106340</pub-id></mixed-citation></tp:treatment-meta><tp:nomenclature><label>﻿Genus</label><tp:taxon-name>
              <object-id xmlns:xlink="http://www.w3.org/1999/xlink" content-type="arpha" xlink:type="simple">B8BD6535-8352-5306-B7F7-002FAF7B44C5</object-id>
              <tp:taxon-name-part taxon-name-part-type="genus" reg="Yuqilin">Yuqilin</tp:taxon-name-part>
              <object-id xmlns:xlink="http://www.w3.org/1999/xlink" content-type="zoobank" xlink:type="simple">https://zoobank.org/A919C3D1-3351-4CBF-B749-4A19AE04BA78</object-id>
            </tp:taxon-name><tp:taxon-status xmlns:xlink="http://www.w3.org/1999/xlink" xlink:type="simple">gen. nov.</tp:taxon-status></tp:nomenclature><tp:treatment-sec sec-type="type species" id="SECID0EL6AI"><title>Type species.</title><p><italic><tp:taxon-name><tp:taxon-name-part taxon-name-part-type="genus" reg="Yuqilin">Yuqilin</tp:taxon-name-part><tp:taxon-name-part taxon-name-part-type="species" reg="lujunyi">lujunyi</tp:taxon-name-part></tp:taxon-name></italic> sp. nov.</p></tp:treatment-sec><tp:treatment-sec sec-type="diagnosis" id="SECID0E36AI"><title>Diagnosis.</title><p>Females of <italic><tp:taxon-name><tp:taxon-name-part taxon-name-part-type="genus" reg="Yuqilin">Yuqilin</tp:taxon-name-part></tp:taxon-name></italic> gen. nov. resemble the <italic>fallens</italic> group in <italic><tp:taxon-name><tp:taxon-name-part taxon-name-part-type="genus" reg="Drassyllus">Drassyllus</tp:taxon-name-part></tp:taxon-name></italic> Chamberlin, 1922 (see <xref ref-type="bibr" rid="B13">Platnick and Shadab 1982</xref>: figs 9, 17) morphologically by the epigynal plate with a large scape anteriorly (Fig. <xref ref-type="fig" rid="F23">23A</xref>), wide copulatory ducts subparallel (Fig. <xref ref-type="fig" rid="F23">23B</xref>) and spermathecae subglobular, located posteriorly (Fig. <xref ref-type="fig" rid="F23">23B</xref>), but it differs in the following: epigynal plate without atrium (Fig. <xref ref-type="fig" rid="F23">23A</xref>) (vs present) and copulatory ducts with anterior incision (Fig. <xref ref-type="fig" rid="F23">23B</xref>) (vs absent). Males can be distinguished by the following characters: embolus as wide as bulb, wider than tegulum, with few apophyses, retro-proximal cymbial outgrowth present and condoctor absent (Figs <xref ref-type="fig" rid="F21">21B</xref>, <xref ref-type="fig" rid="F22">22A</xref>).</p><fig id="F21" position="float" orientation="portrait"><object-id xmlns:xlink="http://www.w3.org/1999/xlink" content-type="doi" xlink:type="simple">10.3897/zookeys.1174.106340.figure21</object-id><object-id xmlns:xlink="http://www.w3.org/1999/xlink" content-type="arpha" xlink:type="simple">E9FA0979-628F-5747-A43A-B2063B483418</object-id><label>Figure 21.</label><caption><p><italic><tp:taxon-name><tp:taxon-name-part taxon-name-part-type="genus" reg="Yuqilin">Yuqilin</tp:taxon-name-part><tp:taxon-name-part taxon-name-part-type="species" reg="lujunyi">lujunyi</tp:taxon-name-part></tp:taxon-name></italic> sp. nov., holotype male <bold>A</bold> prolateral view <bold>B</bold> ventral view <bold>C</bold> retrolateral view. Abbreviations: E = embolus, EA1–6 = embolic apophysis 1–6, <abbrev xmlns:xlink="http://www.w3.org/1999/xlink" xlink:title="embolus proper" id="ABBRID0ELCBI" xlink:type="simple">EP</abbrev> = embolus proper, <abbrev xmlns:xlink="http://www.w3.org/1999/xlink" xlink:title="retro-proximal cymbial outgrowth" id="ABBRID0EPCBI" xlink:type="simple">RPO</abbrev> = retro-proximal cymbial outgrowth, <abbrev xmlns:xlink="http://www.w3.org/1999/xlink" xlink:title="retrolateral tibial apophysis" id="ABBRID0ETCBI" xlink:type="simple">RTA</abbrev> = retrolateral tibial apophysis, <abbrev xmlns:xlink="http://www.w3.org/1999/xlink" xlink:title="sperm duct" id="ABBRID0EXCBI" xlink:type="simple">SD</abbrev> = sperm duct, <abbrev xmlns:xlink="http://www.w3.org/1999/xlink" xlink:title="subtegulum" id="ABBRID0E2CBI" xlink:type="simple">ST</abbrev> = subtegulum, <abbrev xmlns:xlink="http://www.w3.org/1999/xlink" xlink:title="tegular apophysis" id="ABBRID0E6CBI" xlink:type="simple">TA</abbrev> = tegular apophysis.</p></caption><graphic xmlns:xlink="http://www.w3.org/1999/xlink" xlink:href="zookeys-1174-141_article-106340__-g021.jpg" position="float" orientation="portrait" xlink:type="simple" id="oo_889718.jpg"><uri content-type="original_file" xlink:type="simple">https://binary.pensoft.net/fig/889718</uri></graphic></fig><fig id="F22" position="float" orientation="portrait"><object-id xmlns:xlink="http://www.w3.org/1999/xlink" content-type="doi" xlink:type="simple">10.3897/zookeys.1174.106340.figure22</object-id><object-id xmlns:xlink="http://www.w3.org/1999/xlink" content-type="arpha" xlink:type="simple">8D24E34C-F3FB-58E8-A874-F5F4AEF26D45</object-id><label>Figure 22.</label><caption><p><italic><tp:taxon-name><tp:taxon-name-part taxon-name-part-type="genus" reg="Yuqilin">Yuqilin</tp:taxon-name-part><tp:taxon-name-part taxon-name-part-type="species" reg="lujunyi">lujunyi</tp:taxon-name-part></tp:taxon-name></italic> sp. nov., paratype male <bold>A</bold> embolus, dorsal view <bold>B</bold> retrolateral tibial apophysis, dorsal view. Abbreviations: E = embolus, EA1–6 = embolic apophysis 1–6, <abbrev xmlns:xlink="http://www.w3.org/1999/xlink" xlink:title="embolus proper" id="ABBRID0E6DBI" xlink:type="simple">EP</abbrev> = embolus proper, H = hood, <abbrev xmlns:xlink="http://www.w3.org/1999/xlink" xlink:title="retrolateral tibial apophysis" id="ABBRID0EDEBI" xlink:type="simple">RTA</abbrev> = retrolateral tibial apophysis.</p></caption><graphic xmlns:xlink="http://www.w3.org/1999/xlink" xlink:href="zookeys-1174-141_article-106340__-g022.jpg" position="float" orientation="portrait" xlink:type="simple" id="oo_889719.jpg"><uri content-type="original_file" xlink:type="simple">https://binary.pensoft.net/fig/889719</uri></graphic></fig><fig id="F23" position="float" orientation="portrait"><object-id xmlns:xlink="http://www.w3.org/1999/xlink" content-type="doi" xlink:type="simple">10.3897/zookeys.1174.106340.figure23</object-id><object-id xmlns:xlink="http://www.w3.org/1999/xlink" content-type="arpha" xlink:type="simple">F6AE02C1-EC53-5F09-81C6-791D184E6D10</object-id><label>Figure 23.</label><caption><p><italic><tp:taxon-name><tp:taxon-name-part taxon-name-part-type="genus" reg="Yuqilin">Yuqilin</tp:taxon-name-part><tp:taxon-name-part taxon-name-part-type="species" reg="lujunyi">lujunyi</tp:taxon-name-part></tp:taxon-name></italic> sp. nov., paratype female <bold>A</bold> epigyne, ventral view <bold>B</bold> vulva, dorsal view. Abbreviations: <abbrev xmlns:xlink="http://www.w3.org/1999/xlink" xlink:title="copulatory duct" id="ABBRID0EDFBI" xlink:type="simple">CD</abbrev> = copulatory duct, <abbrev xmlns:xlink="http://www.w3.org/1999/xlink" xlink:title="copulatory duct anterior incision" id="ABBRID0EHFBI" xlink:type="simple">CDi</abbrev> = copulatory duct anterior incision, <abbrev xmlns:xlink="http://www.w3.org/1999/xlink" xlink:title="copulatory opening" id="ABBRID0ELFBI" xlink:type="simple">CO</abbrev> = copulatory opening, <abbrev xmlns:xlink="http://www.w3.org/1999/xlink" xlink:title="fertilization duct" id="ABBRID0EPFBI" xlink:type="simple">FD</abbrev> = fertilization duct, S = spermatheca, <abbrev xmlns:xlink="http://www.w3.org/1999/xlink" xlink:title="scape" id="ABBRID0ETFBI" xlink:type="simple">SC</abbrev> = scape.</p></caption><graphic xmlns:xlink="http://www.w3.org/1999/xlink" xlink:href="zookeys-1174-141_article-106340__-g023.jpg" position="float" orientation="portrait" xlink:type="simple" id="oo_889720.jpg"><uri content-type="original_file" xlink:type="simple">https://binary.pensoft.net/fig/889720</uri></graphic></fig></tp:treatment-sec><tp:treatment-sec sec-type="description" id="SECID0E3FBI"><title>Description.</title><p><bold>Male</bold> (Fig. <xref ref-type="fig" rid="F24">24A, C, E, G, I</xref>). Total length 3.96–5.21 (<italic>n</italic> = 6). Carapace red brown, with dark brown pattern, covered with few brown setae. Fovea longitudinal. Clypeus brown, covered with several setae. Chelicerae red-brown, with four promarginal and four retromarginal teeth. Endites pale brown. Labium pale brown, covered with brown setae. Sternum colored as endites, covered with brown setae. Legs brown, with a preening brush on metatarsi III and IV. Opisthosoma oval, venter brown with setae, dorsal scutum almost 1/3 the length of the opisthosoma. Spinnerets yellow brown.</p><fig id="F24" position="float" orientation="portrait"><object-id xmlns:xlink="http://www.w3.org/1999/xlink" content-type="doi" xlink:type="simple">10.3897/zookeys.1174.106340.figure24</object-id><object-id xmlns:xlink="http://www.w3.org/1999/xlink" content-type="arpha" xlink:type="simple">5A666351-B672-56A3-ABAB-2288FADECE74</object-id><label>Figure 24.</label><caption><p><italic><tp:taxon-name><tp:taxon-name-part taxon-name-part-type="genus" reg="Yuqilin">Yuqilin</tp:taxon-name-part><tp:taxon-name-part taxon-name-part-type="species" reg="lujunyi">lujunyi</tp:taxon-name-part></tp:taxon-name></italic> sp. nov., male holotype (<bold>A</bold>, <bold>C</bold>, <bold>E</bold>, <bold>G, I</bold>) and female paratype (<bold>B</bold>, <bold>D</bold>, <bold>F</bold>, <bold>H, J</bold>) <bold>A</bold>, <bold>B</bold> habitus, dorsal view <bold>C</bold>, <bold>D</bold> eye area <bold>E</bold>, <bold>F</bold> chelicerae <bold>G</bold>, <bold>H</bold> spinnerets <bold>I</bold>, <bold>J</bold> metatarsi IV.</p></caption><graphic xmlns:xlink="http://www.w3.org/1999/xlink" xlink:href="zookeys-1174-141_article-106340__-g024.jpg" position="float" orientation="portrait" xlink:type="simple" id="oo_889721.jpg"><uri content-type="original_file" xlink:type="simple">https://binary.pensoft.net/fig/889721</uri></graphic></fig><p>Palp and palpal structures as in Figs <xref ref-type="fig" rid="F21">21A–C</xref>, <xref ref-type="fig" rid="F22">22A, B</xref>. Palpal femur almost 5× longer than patella, curved, tip with spines. Tibia with stout retrolateral tibial apophysis (<abbrev xmlns:xlink="http://www.w3.org/1999/xlink" xlink:title="retrolateral tibial apophysis" id="ABBRID0EQIBI" xlink:type="simple">RTA</abbrev>). Cymbium longer than wide, with retro-proximal cymbial outgrowing (<abbrev xmlns:xlink="http://www.w3.org/1999/xlink" xlink:title="retro-proximal cymbial outgrowth" id="ABBRID0EUIBI" xlink:type="simple">RPO</abbrev>). Subtegulum (<abbrev xmlns:xlink="http://www.w3.org/1999/xlink" xlink:title="subtegulum" id="ABBRID0EYIBI" xlink:type="simple">ST</abbrev>) obvious. Tegular apophysis (<abbrev xmlns:xlink="http://www.w3.org/1999/xlink" xlink:title="tegular apophysis" id="ABBRID0E3IBI" xlink:type="simple">TA</abbrev>) present. Conductor (C) absent. Embolus (E) complex, almost triangle shaped, as wide as bulb. Embolus proper (<abbrev xmlns:xlink="http://www.w3.org/1999/xlink" xlink:title="embolus proper" id="ABBRID0EAJBI" xlink:type="simple">EP</abbrev>) straight, directed anteriorly, with large retrolateral lamina with spine-like apophyses.</p><p><bold>Female</bold> (Fig. <xref ref-type="fig" rid="F24">24B, D, F, H, J</xref>). Total length 4.01–5.51(<italic>n</italic> = 5). Habitus similar to those of male.</p><p>Epigynal plate (Fig. <xref ref-type="fig" rid="F23">23A, B</xref>) longer than wide, with scape (<abbrev xmlns:xlink="http://www.w3.org/1999/xlink" xlink:title="scape" id="ABBRID0EUJBI" xlink:type="simple">SC</abbrev>) located anteriorly. Copulatory openings (<abbrev xmlns:xlink="http://www.w3.org/1999/xlink" xlink:title="copulatory opening" id="ABBRID0EYJBI" xlink:type="simple">CO</abbrev>) located anteriorly, slit-like, slightly arched, almost touching each other. Copulatory duct (<abbrev xmlns:xlink="http://www.w3.org/1999/xlink" xlink:title="copulatory duct" id="ABBRID0E3JBI" xlink:type="simple">CD</abbrev>) wide, laminar, with anterior incision (<abbrev xmlns:xlink="http://www.w3.org/1999/xlink" xlink:title="copulatory duct anterior incision" id="ABBRID0EAKBI" xlink:type="simple">CDi</abbrev>). Spermathecae (S) small, subglobular, located posteriorly.</p></tp:treatment-sec><tp:treatment-sec sec-type="etymology" id="SECID0EEKBI"><title>Etymology.</title><p>The genus is named after <tp:taxon-name><tp:taxon-name-part taxon-name-part-type="genus" reg="Yuqilin">Yuqilin</tp:taxon-name-part></tp:taxon-name>, nickname for one of the 108 outlaws in the classical Chinese novel ‘Outlaws of the Marsh’; masculine in gender.</p></tp:treatment-sec><tp:treatment-sec sec-type="Composition" id="SECID0EQKBI"><title>Composition.</title><p>The new genus currently includes only one species: <italic><tp:taxon-name><tp:taxon-name-part taxon-name-part-type="genus" reg="Yuqilin">Yuqilin</tp:taxon-name-part><tp:taxon-name-part taxon-name-part-type="species" reg="lujunyi">lujunyi</tp:taxon-name-part></tp:taxon-name></italic> sp. nov.</p></tp:treatment-sec><tp:treatment-sec sec-type="distribution" id="SECID0EBLBI"><title>Distribution.</title><p>China (Yunnan).</p></tp:treatment-sec><tp:treatment-sec sec-type="comments" id="SECID0EGLBI"><title>Comments.</title><p>This genus is not assigned to any of the known subfamilies.</p></tp:treatment-sec><ref-list><ref id="B13"><mixed-citation xmlns:xlink="http://www.w3.org/1999/xlink" xlink:type="simple"><person-group><name name-style="western"><surname>Platnick</surname><given-names>NI</given-names></name><name name-style="western"><surname>Shadab</surname><given-names>MU</given-names></name></person-group> (<year>1982</year>) <article-title>A revision of the American spiders of the genus <italic><tp:taxon-name><tp:taxon-name-part taxon-name-part-type="genus">Drassyllus</tp:taxon-name-part></tp:taxon-name></italic> (<tp:taxon-name><tp:taxon-name-part taxon-name-part-type="order">Araneae</tp:taxon-name-part></tp:taxon-name>, <tp:taxon-name><tp:taxon-name-part taxon-name-part-type="family">Gnaphosidae</tp:taxon-name-part></tp:taxon-name>).</article-title><source>Bulletin of the American Museum of Natural History</source><volume>173</volume>: <fpage>1</fpage>–<lpage>97</lpage>.</mixed-citation></ref></ref-list></tp:taxon-treatment>
