# Supplementary material for: ﻿On nine ground spiders from Xishuangbanna, China (Araneae, Gnaphosidae), including two new genera and seven new species
Source: Zookeys. 2023 Aug 8;1174:141–74. doi: 10.3897/zookeys.1174.106340 (PMC10838569; doi:10.3897/zookeys.1174.106340)
Supplement: XML Treatment for Yuqilin lujunyi [file zookeys.1174.106340-treatment15.xml]

<!DOCTYPE tp:taxon-treatment
  PUBLIC "-//TaxonX//DTD Taxonomic Treatment Publishing DTD v0 20100105//EN" "tax-treatment-NSO.dtd">
<tp:taxon-treatment xmlns:tp="http://www.plazi.org/taxpub"><tp:treatment-meta><kwd-group><label>Taxon classification</label><kwd>
                <named-content content-type="kingdom">Animalia</named-content>
              </kwd><kwd>
                <named-content content-type="order">Araneae</named-content>
              </kwd><kwd>
                <named-content content-type="family">Gnaphosidae</named-content>
              </kwd></kwd-group><mixed-citation publication-type="journal"><person-group><name><surname>Lin</surname><given-names>YeJie</given-names></name><name><surname>Li</surname><given-names>Shuqiang</given-names></name></person-group><article-title>﻿On nine ground spiders from Xishuangbanna, China (<tp:taxon-name><tp:taxon-name-part taxon-name-part-type="order">Araneae</tp:taxon-name-part></tp:taxon-name>, <tp:taxon-name><tp:taxon-name-part taxon-name-part-type="family">Gnaphosidae</tp:taxon-name-part></tp:taxon-name>), including two new genera and seven new species</article-title><source>Zookeys</source><day>08</day><month>08</month><year>2023</year><volume>1174</volume><fpage>141</fpage><lpage>174</lpage><pub-id pub-id-type="doi">10.3897/zookeys.1174.106340</pub-id></mixed-citation></tp:treatment-meta><tp:nomenclature><label>﻿</label><tp:taxon-name>
              <object-id xmlns:xlink="http://www.w3.org/1999/xlink" content-type="arpha" xlink:type="simple">7414B720-47F2-517C-8122-3F79D5F9A6BE</object-id>
              <tp:taxon-name-part taxon-name-part-type="genus" reg="Yuqilin">Yuqilin</tp:taxon-name-part>
              <tp:taxon-name-part taxon-name-part-type="species" reg="lujunyi">lujunyi</tp:taxon-name-part>
              <object-id xmlns:xlink="http://www.w3.org/1999/xlink" content-type="zoobank" xlink:type="simple">https://zoobank.org/412EC3C4-0720-4249-BFD4-9AA591763A67</object-id>
            </tp:taxon-name><tp:taxon-status xmlns:xlink="http://www.w3.org/1999/xlink" xlink:type="simple">sp. nov.</tp:taxon-status><xref ref-type="fig" rid="F21">Figs 21A–C</xref><xref ref-type="fig" rid="F22">, 22A, B</xref><xref ref-type="fig" rid="F23">, 23A, B 24A–H</xref></tp:nomenclature><tp:treatment-sec sec-type="type material" id="SECID0EBNBI"><title>Type material.</title><p><bold><italic>Holotype</italic></bold>: ♂ (<named-content xmlns:xlink="http://www.w3.org/1999/xlink" content-type="dwc:institutional_code" xlink:title="Institute of Zoology, Chinese Academy of Sciences" xlink:href="http://grbio.org/institution/institute-zoology-chinese-academy-sciences" xlink:type="simple">IZCAS</named-content>-Ar44487), China, Yunnan: Menglun Town: Xishuangbanna Nature Reserve, <named-content xmlns:xlink="http://www.w3.org/1999/xlink" content-type="dwc:verbatimCoordinates" xlink:type="simple"><named-content content-type="geo-json" specific-use="{&#34;type&#34;:&#34;Point&#34;,&#34;coordinates&#34;:[101.198200,21.961100]}" id="NCID0ETNBI" xlink:type="simple">21.9611°N, 101.1982°E</named-content></named-content>, ca 790 m, 16–24.2006, Guo Zheng leg. <bold><italic>Paratypes</italic></bold>: 5♂5♀ (<named-content xmlns:xlink="http://www.w3.org/1999/xlink" content-type="dwc:institutional_code" xlink:title="Institute of Zoology, Chinese Academy of Sciences" xlink:href="http://grbio.org/institution/institute-zoology-chinese-academy-sciences" xlink:type="simple">IZCAS</named-content>-Ar44488–Ar44497), same data as holotype.</p></tp:treatment-sec><tp:treatment-sec sec-type="diagnosis" id="SECID0E6NBI"><title>Diagnosis.</title><p>Same as for the genus diagnosis.</p></tp:treatment-sec><tp:treatment-sec sec-type="description" id="SECID0EEOBI"><title>Description.</title><p><bold>Male holotype</bold> (Fig. <xref ref-type="fig" rid="F24">24A, C, E, G, I</xref>). Total length 4.33; carapace 2.18 long, 1.64 wide, opisthosoma 2.04 long, 1.36 wide. Eye sizes and interdistances: <abbrev xmlns:xlink="http://www.w3.org/1999/xlink" xlink:title="anterior median eye" id="ABBRID0EQOBI" xlink:type="simple">AME</abbrev> 0.07, <abbrev xmlns:xlink="http://www.w3.org/1999/xlink" xlink:title="anterior lateral eye" id="ABBRID0EUOBI" xlink:type="simple">ALE</abbrev> 0.10, <abbrev xmlns:xlink="http://www.w3.org/1999/xlink" xlink:title="posterior median eye" id="ABBRID0EYOBI" xlink:type="simple">PME</abbrev> 0.08, <abbrev xmlns:xlink="http://www.w3.org/1999/xlink" xlink:title="posterior lateral eye" id="ABBRID0E3OBI" xlink:type="simple">PLE</abbrev> 0.09, <abbrev xmlns:xlink="http://www.w3.org/1999/xlink" xlink:title="anterior median eye" id="ABBRID0EAPBI" xlink:type="simple">AME</abbrev>–<abbrev xmlns:xlink="http://www.w3.org/1999/xlink" xlink:title="anterior median eye" id="ABBRID0EEPBI" xlink:type="simple">AME</abbrev> 0.07, <abbrev xmlns:xlink="http://www.w3.org/1999/xlink" xlink:title="anterior median eye" id="ABBRID0EIPBI" xlink:type="simple">AME</abbrev>–<abbrev xmlns:xlink="http://www.w3.org/1999/xlink" xlink:title="anterior lateral eye" id="ABBRID0EMPBI" xlink:type="simple">ALE</abbrev> 0.02, <abbrev xmlns:xlink="http://www.w3.org/1999/xlink" xlink:title="posterior median eye" id="ABBRID0EQPBI" xlink:type="simple">PME</abbrev>–<abbrev xmlns:xlink="http://www.w3.org/1999/xlink" xlink:title="posterior median eye" id="ABBRID0EUPBI" xlink:type="simple">PME</abbrev> 0.08, <abbrev xmlns:xlink="http://www.w3.org/1999/xlink" xlink:title="posterior median eye" id="ABBRID0EYPBI" xlink:type="simple">PME</abbrev>–<abbrev xmlns:xlink="http://www.w3.org/1999/xlink" xlink:title="posterior lateral eye" id="ABBRID0E3PBI" xlink:type="simple">PLE</abbrev> 0.06, <abbrev xmlns:xlink="http://www.w3.org/1999/xlink" xlink:title="anterior median eye" id="ABBRID0EAQBI" xlink:type="simple">AME</abbrev>–<abbrev xmlns:xlink="http://www.w3.org/1999/xlink" xlink:title="posterior median eye" id="ABBRID0EEQBI" xlink:type="simple">PME</abbrev> 0.10, <abbrev xmlns:xlink="http://www.w3.org/1999/xlink" xlink:title="anterior lateral eye" id="ABBRID0EIQBI" xlink:type="simple">ALE</abbrev>–<abbrev xmlns:xlink="http://www.w3.org/1999/xlink" xlink:title="posterior lateral eye" id="ABBRID0EMQBI" xlink:type="simple">PLE</abbrev> 0.04. Anterior eye row recurved, posterior eye row straight. Chelicerae with four promarginal and four retromarginal teeth. Legs with long brown hair. Leg measurements: I 5.84 (1.66, 2.09, 1.22, 0.87), II 4.62 (1.34, 1.63, 0.93, 0.72), III 3.87 (1.11, 1.21, 0.93, 0.62), IV 6.47 (1.71, 2.22, 1.69, 0.85). Opisthosoma oval, venter brown with setae, dorsal scutum almost 1/3 the length of the opisthosoma. Spinnerets yellow brown.</p><p>Palp (Figs <xref ref-type="fig" rid="F21">21A–C</xref>, <xref ref-type="fig" rid="F22">22A, B</xref>). Femur almost 5× longer than patella, curved, tip with spines. Tibia almost 0.7 of patella length. Retrolateral tibial apophysis (<abbrev xmlns:xlink="http://www.w3.org/1999/xlink" xlink:title="retrolateral tibial apophysis" id="ABBRID0E1QBI" xlink:type="simple">RTA</abbrev>) almost 1.5× wider than long, tip with kind of hood (H). Cymbium almost 1.5× longer than wide, with retro-proximal cymbial outgrowing. Subtegulum (<abbrev xmlns:xlink="http://www.w3.org/1999/xlink" xlink:title="subtegulum" id="ABBRID0E5QBI" xlink:type="simple">ST</abbrev>) large, almost 0.5 length of the cymbial length (prolateral view). Tegulum small. Tegular apophysis (<abbrev xmlns:xlink="http://www.w3.org/1999/xlink" xlink:title="tegular apophysis" id="ABBRID0ECRBI" xlink:type="simple">TA</abbrev>) with wide base, ~ 2/3 of its length, tip claw-like. Conductor (C) absent. Embolus (E) complex, almost triangle shaped, as wide as bulb. Embolus proper (<abbrev xmlns:xlink="http://www.w3.org/1999/xlink" xlink:title="embolus proper" id="ABBRID0EGRBI" xlink:type="simple">EP</abbrev>) straight, directed anteriorly, with large retrolateral lamina with six spine-like apophyses: one anterior (EA2), one dorsal (EA1), two retrolateral (EA3, 4) and two posteriors (EA5, 6).</p><p><bold>Female paratype</bold> (<named-content xmlns:xlink="http://www.w3.org/1999/xlink" content-type="dwc:institutional_code" xlink:title="Institute of Zoology, Chinese Academy of Sciences" xlink:href="http://grbio.org/institution/institute-zoology-chinese-academy-sciences" xlink:type="simple">IZCAS</named-content>-Ar44488) (Fig. <xref ref-type="fig" rid="F24">24B, D, F, H, J</xref>). Total length 4.07; carapace 1.68 long, 1.28 wide, opisthosoma 2.48 long, 1.53 wide. Eye sizes and interdistances: <abbrev xmlns:xlink="http://www.w3.org/1999/xlink" xlink:title="anterior median eye" id="ABBRID0EWRBI" xlink:type="simple">AME</abbrev> 0.13, <abbrev xmlns:xlink="http://www.w3.org/1999/xlink" xlink:title="anterior lateral eye" id="ABBRID0E1RBI" xlink:type="simple">ALE</abbrev> 0.12, <abbrev xmlns:xlink="http://www.w3.org/1999/xlink" xlink:title="posterior median eye" id="ABBRID0E5RBI" xlink:type="simple">PME</abbrev> 0.12, <abbrev xmlns:xlink="http://www.w3.org/1999/xlink" xlink:title="posterior lateral eye" id="ABBRID0ECSBI" xlink:type="simple">PLE</abbrev> 0.11, <abbrev xmlns:xlink="http://www.w3.org/1999/xlink" xlink:title="anterior median eye" id="ABBRID0EGSBI" xlink:type="simple">AME</abbrev>–<abbrev xmlns:xlink="http://www.w3.org/1999/xlink" xlink:title="anterior median eye" id="ABBRID0EKSBI" xlink:type="simple">AME</abbrev> 0.02, <abbrev xmlns:xlink="http://www.w3.org/1999/xlink" xlink:title="anterior median eye" id="ABBRID0EOSBI" xlink:type="simple">AME</abbrev>–<abbrev xmlns:xlink="http://www.w3.org/1999/xlink" xlink:title="anterior lateral eye" id="ABBRID0ESSBI" xlink:type="simple">ALE</abbrev> 0.01, <abbrev xmlns:xlink="http://www.w3.org/1999/xlink" xlink:title="posterior median eye" id="ABBRID0EWSBI" xlink:type="simple">PME</abbrev>–<abbrev xmlns:xlink="http://www.w3.org/1999/xlink" xlink:title="posterior median eye" id="ABBRID0E1SBI" xlink:type="simple">PME</abbrev> 0.04, <abbrev xmlns:xlink="http://www.w3.org/1999/xlink" xlink:title="posterior median eye" id="ABBRID0E5SBI" xlink:type="simple">PME</abbrev>–<abbrev xmlns:xlink="http://www.w3.org/1999/xlink" xlink:title="posterior lateral eye" id="ABBRID0ECTBI" xlink:type="simple">PLE</abbrev> 0.02, <abbrev xmlns:xlink="http://www.w3.org/1999/xlink" xlink:title="anterior median eye" id="ABBRID0EGTBI" xlink:type="simple">AME</abbrev>–<abbrev xmlns:xlink="http://www.w3.org/1999/xlink" xlink:title="posterior median eye" id="ABBRID0EKTBI" xlink:type="simple">PME</abbrev> 0.06, <abbrev xmlns:xlink="http://www.w3.org/1999/xlink" xlink:title="anterior lateral eye" id="ABBRID0EOTBI" xlink:type="simple">ALE</abbrev>–<abbrev xmlns:xlink="http://www.w3.org/1999/xlink" xlink:title="posterior lateral eye" id="ABBRID0ESTBI" xlink:type="simple">PLE</abbrev> 0.02. Anterior eye row almost straight, posterior eye row recurved. Chelicerae with four promarginal and two retromarginal teeth. Leg measurements: I 4.27 (1.24, 1.54, 0.83, 0.66), II 3.55 (1.08, 1.21, 0.70, 0.56), III 3.32 (1.00, 1.21, 0.70, 0.56), IV 4.68 (1.23, 1.58, 1.21, 0.66). Opisthosoma oval, without dorsal scutum, venter yellow-brown with long brown setae. Spinnerets pale yellow.</p><p>Epigyne (Fig. <xref ref-type="fig" rid="F23">23A, B</xref>). Epigynal plate 1.5× longer than wide, with short scape (<abbrev xmlns:xlink="http://www.w3.org/1999/xlink" xlink:title="scape" id="ABBRID0E3TBI" xlink:type="simple">SC</abbrev>) located anteriorly. Copulatory openings (<abbrev xmlns:xlink="http://www.w3.org/1999/xlink" xlink:title="copulatory opening" id="ABBRID0EAUBI" xlink:type="simple">CO</abbrev>) located anteriorly, slit-like, slightly arched, each 0.5 of plate width. Copulatory duct (<abbrev xmlns:xlink="http://www.w3.org/1999/xlink" xlink:title="copulatory duct" id="ABBRID0EEUBI" xlink:type="simple">CD</abbrev>) wide, laminar (0.5 of plate width), with anterior incision (<abbrev xmlns:xlink="http://www.w3.org/1999/xlink" xlink:title="copulatory duct anterior incision" id="ABBRID0EIUBI" xlink:type="simple">CDi</abbrev>). Spermathecae (S) small, subglobular, slightly wider than long, separated by ~ 1/5 of their width, located posteriorly. Fertilization ducts directed at 2 o’clock position from spermathecae.</p></tp:treatment-sec><tp:treatment-sec sec-type="distribution" id="SECID0EMUBI"><title>Distribution.</title><p>Known only from the type locality.</p></tp:treatment-sec><tp:treatment-sec sec-type="etymology" id="SECID0ERUBI"><title>Etymology.</title><p>The species is named after Lu Junyi, one of the 108 outlaws in the classical Chinese novel ‘Outlaws of the Marsh’; noun in apposition.</p></tp:treatment-sec><tp:treatment-sec><!--Section generated to contain objects referenced in tp:taxon-treatment.--><fig id="F21" position="float" orientation="portrait"><object-id xmlns:xlink="http://www.w3.org/1999/xlink" content-type="doi" xlink:type="simple">10.3897/zookeys.1174.106340.figure21</object-id><object-id xmlns:xlink="http://www.w3.org/1999/xlink" content-type="arpha" xlink:type="simple">E9FA0979-628F-5747-A43A-B2063B483418</object-id><label>Figure 21.</label><caption><p><italic><tp:taxon-name><tp:taxon-name-part taxon-name-part-type="genus" reg="Yuqilin">Yuqilin</tp:taxon-name-part><tp:taxon-name-part taxon-name-part-type="species" reg="lujunyi">lujunyi</tp:taxon-name-part></tp:taxon-name></italic> sp. nov., holotype male <bold>A</bold> prolateral view <bold>B</bold> ventral view <bold>C</bold> retrolateral view. Abbreviations: E = embolus, EA1–6 = embolic apophysis 1–6, <abbrev xmlns:xlink="http://www.w3.org/1999/xlink" xlink:title="embolus proper" id="ABBRID0ELCBI" xlink:type="simple">EP</abbrev> = embolus proper, <abbrev xmlns:xlink="http://www.w3.org/1999/xlink" xlink:title="retro-proximal cymbial outgrowth" id="ABBRID0EPCBI" xlink:type="simple">RPO</abbrev> = retro-proximal cymbial outgrowth, <abbrev xmlns:xlink="http://www.w3.org/1999/xlink" xlink:title="retrolateral tibial apophysis" id="ABBRID0ETCBI" xlink:type="simple">RTA</abbrev> = retrolateral tibial apophysis, <abbrev xmlns:xlink="http://www.w3.org/1999/xlink" xlink:title="sperm duct" id="ABBRID0EXCBI" xlink:type="simple">SD</abbrev> = sperm duct, <abbrev xmlns:xlink="http://www.w3.org/1999/xlink" xlink:title="subtegulum" id="ABBRID0E2CBI" xlink:type="simple">ST</abbrev> = subtegulum, <abbrev xmlns:xlink="http://www.w3.org/1999/xlink" xlink:title="tegular apophysis" id="ABBRID0E6CBI" xlink:type="simple">TA</abbrev> = tegular apophysis.</p></caption><graphic xmlns:xlink="http://www.w3.org/1999/xlink" xlink:href="zookeys-1174-141_article-106340__-g021.jpg" position="float" orientation="portrait" xlink:type="simple" id="oo_889718.jpg"><uri content-type="original_file" xlink:type="simple">https://binary.pensoft.net/fig/889718</uri></graphic></fig><fig id="F22" position="float" orientation="portrait"><object-id xmlns:xlink="http://www.w3.org/1999/xlink" content-type="doi" xlink:type="simple">10.3897/zookeys.1174.106340.figure22</object-id><object-id xmlns:xlink="http://www.w3.org/1999/xlink" content-type="arpha" xlink:type="simple">8D24E34C-F3FB-58E8-A874-F5F4AEF26D45</object-id><label>Figure 22.</label><caption><p><italic><tp:taxon-name><tp:taxon-name-part taxon-name-part-type="genus" reg="Yuqilin">Yuqilin</tp:taxon-name-part><tp:taxon-name-part taxon-name-part-type="species" reg="lujunyi">lujunyi</tp:taxon-name-part></tp:taxon-name></italic> sp. nov., paratype male <bold>A</bold> embolus, dorsal view <bold>B</bold> retrolateral tibial apophysis, dorsal view. Abbreviations: E = embolus, EA1–6 = embolic apophysis 1–6, <abbrev xmlns:xlink="http://www.w3.org/1999/xlink" xlink:title="embolus proper" id="ABBRID0E6DBI" xlink:type="simple">EP</abbrev> = embolus proper, H = hood, <abbrev xmlns:xlink="http://www.w3.org/1999/xlink" xlink:title="retrolateral tibial apophysis" id="ABBRID0EDEBI" xlink:type="simple">RTA</abbrev> = retrolateral tibial apophysis.</p></caption><graphic xmlns:xlink="http://www.w3.org/1999/xlink" xlink:href="zookeys-1174-141_article-106340__-g022.jpg" position="float" orientation="portrait" xlink:type="simple" id="oo_889719.jpg"><uri content-type="original_file" xlink:type="simple">https://binary.pensoft.net/fig/889719</uri></graphic></fig><fig id="F23" position="float" orientation="portrait"><object-id xmlns:xlink="http://www.w3.org/1999/xlink" content-type="doi" xlink:type="simple">10.3897/zookeys.1174.106340.figure23</object-id><object-id xmlns:xlink="http://www.w3.org/1999/xlink" content-type="arpha" xlink:type="simple">F6AE02C1-EC53-5F09-81C6-791D184E6D10</object-id><label>Figure 23.</label><caption><p><italic><tp:taxon-name><tp:taxon-name-part taxon-name-part-type="genus" reg="Yuqilin">Yuqilin</tp:taxon-name-part><tp:taxon-name-part taxon-name-part-type="species" reg="lujunyi">lujunyi</tp:taxon-name-part></tp:taxon-name></italic> sp. nov., paratype female <bold>A</bold> epigyne, ventral view <bold>B</bold> vulva, dorsal view. Abbreviations: <abbrev xmlns:xlink="http://www.w3.org/1999/xlink" xlink:title="copulatory duct" id="ABBRID0EDFBI" xlink:type="simple">CD</abbrev> = copulatory duct, <abbrev xmlns:xlink="http://www.w3.org/1999/xlink" xlink:title="copulatory duct anterior incision" id="ABBRID0EHFBI" xlink:type="simple">CDi</abbrev> = copulatory duct anterior incision, <abbrev xmlns:xlink="http://www.w3.org/1999/xlink" xlink:title="copulatory opening" id="ABBRID0ELFBI" xlink:type="simple">CO</abbrev> = copulatory opening, <abbrev xmlns:xlink="http://www.w3.org/1999/xlink" xlink:title="fertilization duct" id="ABBRID0EPFBI" xlink:type="simple">FD</abbrev> = fertilization duct, S = spermatheca, <abbrev xmlns:xlink="http://www.w3.org/1999/xlink" xlink:title="scape" id="ABBRID0ETFBI" xlink:type="simple">SC</abbrev> = scape.</p></caption><graphic xmlns:xlink="http://www.w3.org/1999/xlink" xlink:href="zookeys-1174-141_article-106340__-g023.jpg" position="float" orientation="portrait" xlink:type="simple" id="oo_889720.jpg"><uri content-type="original_file" xlink:type="simple">https://binary.pensoft.net/fig/889720</uri></graphic></fig><fig id="F24" position="float" orientation="portrait"><object-id xmlns:xlink="http://www.w3.org/1999/xlink" content-type="doi" xlink:type="simple">10.3897/zookeys.1174.106340.figure24</object-id><object-id xmlns:xlink="http://www.w3.org/1999/xlink" content-type="arpha" xlink:type="simple">5A666351-B672-56A3-ABAB-2288FADECE74</object-id><label>Figure 24.</label><caption><p><italic><tp:taxon-name><tp:taxon-name-part taxon-name-part-type="genus" reg="Yuqilin">Yuqilin</tp:taxon-name-part><tp:taxon-name-part taxon-name-part-type="species" reg="lujunyi">lujunyi</tp:taxon-name-part></tp:taxon-name></italic> sp. nov., male holotype (<bold>A</bold>, <bold>C</bold>, <bold>E</bold>, <bold>G, I</bold>) and female paratype (<bold>B</bold>, <bold>D</bold>, <bold>F</bold>, <bold>H, J</bold>) <bold>A</bold>, <bold>B</bold> habitus, dorsal view <bold>C</bold>, <bold>D</bold> eye area <bold>E</bold>, <bold>F</bold> chelicerae <bold>G</bold>, <bold>H</bold> spinnerets <bold>I</bold>, <bold>J</bold> metatarsi IV.</p></caption><graphic xmlns:xlink="http://www.w3.org/1999/xlink" xlink:href="zookeys-1174-141_article-106340__-g024.jpg" position="float" orientation="portrait" xlink:type="simple" id="oo_889721.jpg"><uri content-type="original_file" xlink:type="simple">https://binary.pensoft.net/fig/889721</uri></graphic></fig></tp:treatment-sec></tp:taxon-treatment>
